# Supplementary material for: Functional divergence of a bacterial enzyme promotes healthy or acneic skin
Source: Nat Commun. 2023 Dec 5;14:8061. doi: 10.1038/s41467-023-43833-8 (PMC10697930; doi:10.1038/s41467-023-43833-8)
Supplement: Supplementary file 4 — Source Data [file 41467_2023_43833_MOESM4_ESM.xlsx]

## Sheet: Fig. 1
Fig. 1b CFUs
	HL043PA1		ΔhylA		HL110PA3		ΔhylB		Fig. 1e IL-6									Fig. 1h IL-1beta
	7.05691		6.38021		5.73239		6.79239			HL043PA1		ΔhylA		HL110PA3		ΔhylB			HL043PA1		ΔhylA		ΔhylA+rHylA
	6.18184		6.05691		6.62325		5.57978			757.222		408.889		37.2222		430.556			1388.4		1056.4		1560.4
	5.79239		6.47712		5.8451		5.716			521.111		-37.2224		804.444		-28.333			864.4		1024.4		912.4
	5.80618		5.60206		5.77815		5.38021			1162.78		453.889		468.889		403.333			1392.4		1084.4		1364.4
	5.83251		5.18752		5.57978		4.97313			273.889		340.556		133.333		953.333			1012.4		1236.4		1124.4
	6.8921		4.79239		5.76343		6.79239			881.111		36.1111		-33.8889		536.111			1284.4		828.4		1456.4
	5		5.92428		6.91381		5.76343			670.857		1002.29		-37.7143		1506.86			1316.4		732.4		1380.4
	6.9345		6.98227		5.64345		6.98227			1959.71		219.429		102.286		65.1429			1296.4		808.4		1052.4
	6.85733		5.44716		5.74819		6.01703			633.714		319.429		96.5714		245.143			1272.4		1064.4		1428.4
	6.66276		5.30103		6.92428		6.17026			996.571		136.571		45.1429		102.286			900.4		420.4		956.4
										830.857		185.143		-6.28571		516.571			1636.4		692.4		1644.4
Fig. 1c Disease score									Fig. 1f TNF-alpha									Fig. 1i IL-6
	HL043PA1		ΔhylA		HL110PA3		ΔhylB			HL043PA1		ΔhylA		HL110PA3		ΔhylB			HL043PA1		ΔhylA		ΔhylA+rHylA
	5		0.5		1.5		1.5			105.158		57.7895		37.1316		30.6842			973.6		-26.4		1737.6
	4.5		3		2		2			58.5789		16.3421		5.68421		50.6842			613.6		1141.6		1417.6
	3		1.5		1		4			59.2368		34.3684		8.71053		24.8947			1141.6		453.6		1769.6
	6		2		2.5		3			61.3421		17		18.5789		40.4211			525.6		737.6		1065.6
	2		1.5		2.5		1.5			44.7632		18.4474		21.0789		23.5789			661.6		649.6		857.6
	4		2		0		2			79.8286		46.9714		-39.3143		74.9714			1753.6		1129.6		1069.6
	4		1		1		1			26.6857		7.25714		-15.3143		-20.1714			1649.6		569.6		741.6
	4		2		1		3			83.5429		-6.74286		-8.17143		-5.88571			1813.6		865.6		1637.6
	3		2		1		2			135.257		2.4		-32.1714		-11.0286			1621.6		489.6		1013.6
	2		1		0		2			133.257		39.5429		-36.1714		72.6857			1865.6		629.6		1333.6
Fig. 1d IL-1beta									Fig. 1g Disease score									Fig. 1j TNF-alpha
	HL043PA1		ΔhylA		HL110PA3		ΔhylB			HL043PA1		ΔhylA		ΔhylA+rHylA					HL043PA1		ΔhylA		Δhyla+rHylA
	900.667		574		624		404			5		3		3					33.7031		3.61111		7.77778
	747.333		244		234		630.667			4		2		5					20.5781		11.6667		54.1667
	1314		730.668		644		207.333			5		2		4					33.3333		7.77778		29.4444
	407.333		474		687.333		680.667			4		2		5					39.7222		33.6111		43.2344
	600.667		194		330.667		454			5		3		5					26.1111		3.05556		32.2969
	698.2		578.2		806.2		1172.2			3		0.5		3					44.1667		49.72		21.0469
	1612.2		400.2		800.2		258.2			4		4		2					32.5		5.27778		37.5
	1464.2		806.2		364.2		416.2			4		3		5					47.7656		20.1094		5.83333
	2534.2		850.2		280.2		1470.2			5		3		5					20.5781		6.51562		6.94444
	2246.2		418.2		430.2		788.2			4		4		5					19.9531		11.0469		55.2778

## Sheet: Fig. 2
Fig.2a				Fig.2b
Time (min)	Value (mAU)			Time (min)	Value (mAU)
0	0.09913			0	0.11524
0.001667	0.09909			0.001667	0.11524
0.003333	0.09848			0.003333	0.11505
0.005	0.09706			0.005	0.11421
0.006667	0.09717			0.006667	0.11412
0.008333	0.09713			0.008333	0.11472
0.01	0.09643			0.01	0.1144
0.011667	0.09516			0.011667	0.11431
0.013333	0.09498			0.013333	0.11457
0.015	0.09474			0.015	0.11382
0.016667	0.09365			0.016667	0.11336
0.018333	0.09366			0.018333	0.11397
0.02	0.09463			0.02	0.11514
0.021667	0.09479			0.021667	0.11501
0.023333	0.09554			0.023333	0.11556
0.025	0.09521			0.025	0.11506
0.026667	0.09518			0.026667	0.11441
0.028333	0.09488			0.028333	0.11453
0.03	0.09311			0.03	0.11414
0.031667	0.09198			0.031667	0.11287
0.033333	0.09112			0.033333	0.1115
0.035	0.09114			0.035	0.11198
0.036667	0.09098			0.036667	0.11227
0.038333	0.0907			0.038333	0.11129
0.04	0.09039			0.04	0.11071
0.041667	0.09091			0.041667	0.11158
0.043333	0.09106			0.043333	0.11175
0.045	0.09156			0.045	0.11254
0.046667	0.09235			0.046667	0.11348
0.048333	0.09285			0.048333	0.11378
0.05	0.09338			0.05	0.11468
0.051667	0.09389			0.051667	0.11576
0.053333	0.09446			0.053333	0.11681
0.055	0.09414			0.055	0.1167
0.056667	0.09425			0.056667	0.11746
0.058333	0.09483			0.058333	0.11876
0.06	0.09523			0.06	0.12003
0.061667	0.09489			0.061667	0.12
0.063333	0.09291			0.063333	0.11987
0.065	0.09272			0.065	0.11934
0.066667	0.09252			0.066667	0.11858
0.068333	0.0921			0.068333	0.11782
0.07	0.09147			0.07	0.11656
0.071667	0.09015			0.071667	0.11467
0.073333	0.09029			0.073333	0.11404
0.075	0.08992			0.075	0.11354
0.076667	0.09018			0.076667	0.11373
0.078333	0.09155			0.078333	0.11505
0.08	0.09283			0.08	0.1164
0.081667	0.09416			0.081667	0.11815
0.083333	0.09399			0.083333	0.11691
0.085	0.09382			0.085	0.11655
0.086667	0.09441			0.086667	0.11697
0.088333	0.09453			0.088333	0.1166
0.09	0.0946			0.09	0.11744
0.091667	0.09441			0.091667	0.11706
0.093333	0.09431			0.093333	0.1165
0.095	0.09494			0.095	0.11725
0.096667	0.09501			0.096667	0.1172
0.098333	0.09552			0.098333	0.11697
0.1	0.09673			0.1	0.11732
0.101667	0.09827			0.101667	0.11797
0.103333	0.09878			0.103333	0.11885
0.105	0.09878			0.105	0.11933
0.106667	0.09848			0.106667	0.11954
0.108333	0.09906			0.108333	0.12042
0.11	0.09909			0.11	0.12088
0.111667	0.09858			0.111667	0.1206
0.113333	0.09846			0.113333	0.12019
0.115	0.09905			0.115	0.12076
0.116667	0.10023			0.116667	0.12236
0.118333	0.10047			0.118333	0.12274
0.12	0.10074			0.12	0.12305
0.121667	0.10097			0.121667	0.12373
0.123333	0.10144			0.123333	0.12424
0.125	0.1021			0.125	0.12463
0.126667	0.10189			0.126667	0.1242
0.128333	0.10168			0.128333	0.12377
0.13	0.10149			0.13	0.12373
0.131667	0.10182			0.131667	0.12433
0.133333	0.10295			0.133333	0.12504
0.135	0.10277			0.135	0.12536
0.136667	0.1035			0.136667	0.1266
0.138333	0.10307			0.138333	0.12713
0.14	0.10309			0.14	0.12743
0.141667	0.10265			0.141667	0.12771
0.143333	0.10214			0.143333	0.12735
0.145	0.1016			0.145	0.1264
0.146667	0.10093			0.146667	0.1258
0.148333	0.10076			0.148333	0.12612
0.15	0.10086			0.15	0.12672
0.151667	0.10063			0.151667	0.12596
0.153333	0.10101			0.153333	0.12541
0.155	0.101			0.155	0.12484
0.156667	0.10163			0.156667	0.12539
0.158333	0.1021			0.158333	0.12534
0.16	0.103			0.16	0.12543
0.161667	0.10359			0.161667	0.12668
0.163333	0.10366			0.163333	0.12665
0.165	0.10309			0.165	0.1266
0.166667	0.10304			0.166667	0.12692
0.168333	0.10251			0.168333	0.12751
0.17	0.10294			0.17	0.12772
0.171667	0.10295			0.171667	0.12748
0.173333	0.10287			0.173333	0.1271
0.175	0.10178			0.175	0.12636
0.176667	0.10084			0.176667	0.12615
0.178333	0.10105			0.178333	0.12637
0.18	0.10102			0.18	0.12645
0.181667	0.1009			0.181667	0.12636
0.183333	0.10078			0.183333	0.12713
0.185	0.1015			0.185	0.12781
0.186667	0.10227			0.186667	0.12906
0.188333	0.10189			0.188333	0.12962
0.19	0.10338			0.19	0.13028
0.191667	0.10515			0.191667	0.13128
0.193333	0.10542			0.193333	0.1311
0.195	0.1047			0.195	0.13112
0.196667	0.10541			0.196667	0.13091
0.198333	0.10573			0.198333	0.1311
0.2	0.10633			0.2	0.13181
0.201667	0.10688			0.201667	0.13252
0.203333	0.10656			0.203333	0.1322
0.205	0.10605			0.205	0.13169
0.206667	0.10603			0.206667	0.13142
0.208333	0.10578			0.208333	0.1312
0.21	0.10523			0.21	0.13127
0.211667	0.10505			0.211667	0.13106
0.213333	0.10434			0.213333	0.13068
0.215	0.10569			0.215	0.13239
0.216667	0.10637			0.216667	0.13298
0.218333	0.10672			0.218333	0.13301
0.22	0.10688			0.22	0.13316
0.221667	0.10693			0.221667	0.13371
0.223333	0.10616			0.223333	0.13257
0.225	0.10573			0.225	0.13231
0.226667	0.10598			0.226667	0.13227
0.228333	0.10638			0.228333	0.13205
0.23	0.10683			0.23	0.13264
0.231667	0.10779			0.231667	0.13377
0.233333	0.10721			0.233333	0.1335
0.235	0.10786			0.235	0.13392
0.236667	0.10876			0.236667	0.13484
0.238333	0.10932			0.238333	0.13564
0.24	0.11007			0.24	0.13669
0.241667	0.11153			0.241667	0.13818
0.243333	0.11304			0.243333	0.1395
0.245	0.11392			0.245	0.14049
0.246667	0.11386			0.246667	0.14101
0.248333	0.11413			0.248333	0.14121
0.25	0.11372			0.25	0.14105
0.251667	0.11411			0.251667	0.14104
0.253333	0.11402			0.253333	0.14043
0.255	0.11371			0.255	0.13983
0.256667	0.113			0.256667	0.1399
0.258333	0.1129			0.258333	0.1407
0.26	0.11313			0.26	0.14015
0.261667	0.11253			0.261667	0.13952
0.263333	0.11215			0.263333	0.14003
0.265	0.11179			0.265	0.13957
0.266667	0.11133			0.266667	0.1392
0.268333	0.11134			0.268333	0.13899
0.27	0.11105			0.27	0.13858
0.271667	0.1109			0.271667	0.13851
0.273333	0.11076			0.273333	0.13818
0.275	0.11073			0.275	0.13834
0.276667	0.11086			0.276667	0.13898
0.278333	0.11045			0.278333	0.13995
0.28	0.11029			0.28	0.14067
0.281667	0.1096			0.281667	0.14045
0.283333	0.10888			0.283333	0.14112
0.285	0.10867			0.285	0.14216
0.286667	0.10827			0.286667	0.14211
0.288333	0.10892			0.288333	0.14195
0.29	0.10904			0.29	0.14208
0.291667	0.10908			0.291667	0.1419
0.293333	0.11034			0.293333	0.1433
0.295	0.11061			0.295	0.14326
0.296667	0.11214			0.296667	0.14405
0.298333	0.11213			0.298333	0.14449
0.3	0.11191			0.3	0.14432
0.301667	0.11191			0.301667	0.14442
0.303333	0.11153			0.303333	0.1437
0.305	0.11106			0.305	0.14283
0.306667	0.11022			0.306667	0.14213
0.308333	0.1105			0.308333	0.14168
0.31	0.11088			0.31	0.14215
0.311667	0.11066			0.311667	0.14203
0.313333	0.11081			0.313333	0.14237
0.315	0.11038			0.315	0.14208
0.316667	0.11029			0.316667	0.14177
0.318333	0.1107			0.318333	0.14142
0.32	0.11196			0.32	0.14241
0.321667	0.11256			0.321667	0.14276
0.323333	0.11303			0.323333	0.14311
0.325	0.11268			0.325	0.14257
0.326667	0.11245			0.326667	0.14199
0.328333	0.11115			0.328333	0.14077
0.33	0.1111			0.33	0.14167
0.331667	0.11228			0.331667	0.14231
0.333333	0.11336			0.333333	0.14245
0.335	0.11369			0.335	0.1426
0.336667	0.11318			0.336667	0.14277
0.338333	0.11358			0.338333	0.14288
0.34	0.11316			0.34	0.14323
0.341667	0.11296			0.341667	0.14306
0.343333	0.11321			0.343333	0.14372
0.345	0.11426			0.345	0.14471
0.346667	0.11467			0.346667	0.14563
0.348333	0.11389			0.348333	0.14548
0.35	0.11377			0.35	0.14606
0.351667	0.11384			0.351667	0.14644
0.353333	0.11398			0.353333	0.14645
0.355	0.11397			0.355	0.14657
0.356667	0.11434			0.356667	0.14687
0.358333	0.11335			0.358333	0.14703
0.36	0.11244			0.36	0.14649
0.361667	0.1133			0.361667	0.14672
0.363333	0.11446			0.363333	0.14688
0.365	0.11431			0.365	0.14657
0.366667	0.11441			0.366667	0.14718
0.368333	0.11474			0.368333	0.1484
0.37	0.11568			0.37	0.14958
0.371667	0.11612			0.371667	0.15
0.373333	0.11585			0.373333	0.14949
0.375	0.11509			0.375	0.14918
0.376667	0.11454			0.376667	0.14805
0.378333	0.1143			0.378333	0.14776
0.38	0.11458			0.38	0.14795
0.381667	0.11513			0.381667	0.14796
0.383333	0.11503			0.383333	0.14803
0.385	0.11508			0.385	0.14811
0.386667	0.11564			0.386667	0.14861
0.388333	0.1155			0.388333	0.14855
0.39	0.11516			0.39	0.14793
0.391667	0.11503			0.391667	0.14734
0.393333	0.1146			0.393333	0.14761
0.395	0.11426			0.395	0.14773
0.396667	0.11314			0.396667	0.14714
0.398333	0.11275			0.398333	0.14734
0.4	0.11262			0.4	0.14814
0.401667	0.11249			0.401667	0.14793
0.403333	0.11182			0.403333	0.1468
0.405	0.1111			0.405	0.14641
0.406667	0.1114			0.406667	0.14703
0.408333	0.11263			0.408333	0.14856
0.41	0.11316			0.41	0.1484
0.411667	0.11326			0.411667	0.14781
0.413333	0.11296			0.413333	0.14824
0.415	0.11309			0.415	0.1491
0.416667	0.11203			0.416667	0.14921
0.418333	0.11184			0.418333	0.14921
0.42	0.11198			0.42	0.14916
0.421667	0.11218			0.421667	0.14934
0.423333	0.1116			0.423333	0.14914
0.425	0.11165			0.425	0.14897
0.426667	0.11279			0.426667	0.14941
0.428333	0.11371			0.428333	0.151
0.43	0.11397			0.43	0.15154
0.431667	0.11484			0.431667	0.152
0.433333	0.11634			0.433333	0.15294
0.435	0.11643			0.435	0.15273
0.436667	0.11614			0.436667	0.1526
0.438333	0.1161			0.438333	0.15269
0.44	0.11603			0.44	0.15285
0.441667	0.11682			0.441667	0.15357
0.443333	0.11657			0.443333	0.15413
0.445	0.11574			0.445	0.1534
0.446667	0.11695			0.446667	0.15318
0.448333	0.11767			0.448333	0.15372
0.45	0.1183			0.45	0.154
0.451667	0.11793			0.451667	0.1529
0.453333	0.11687			0.453333	0.1525
0.455	0.11594			0.455	0.15239
0.456667	0.11575			0.456667	0.15264
0.458333	0.11604			0.458333	0.15292
0.46	0.11642			0.46	0.1526
0.461667	0.11686			0.461667	0.15285
0.463333	0.11791			0.463333	0.15374
0.465	0.11853			0.465	0.15459
0.466667	0.11857			0.466667	0.15477
0.468333	0.11875			0.468333	0.1557
0.47	0.11908			0.47	0.15561
0.471667	0.11896			0.471667	0.15537
0.473333	0.11869			0.473333	0.15425
0.475	0.11784			0.475	0.15313
0.476667	0.11808			0.476667	0.15326
0.478333	0.1178			0.478333	0.15355
0.48	0.11857			0.48	0.15507
0.481667	0.11846			0.481667	0.15557
0.483333	0.11824			0.483333	0.15553
0.485	0.11773			0.485	0.15537
0.486667	0.11812			0.486667	0.15627
0.488333	0.11768			0.488333	0.15542
0.49	0.11803			0.49	0.15554
0.491667	0.11762			0.491667	0.15472
0.493333	0.11749			0.493333	0.1545
0.495	0.11695			0.495	0.15411
0.496667	0.11632			0.496667	0.15328
0.498333	0.11622			0.498333	0.15305
0.5	0.11744			0.5	0.1541
0.501667	0.11813			0.501667	0.15445
0.503333	0.11889			0.503333	0.15502
0.505	0.11952			0.505	0.15467
0.506667	0.12061			0.506667	0.15485
0.508333	0.12049			0.508333	0.15478
0.51	0.12031			0.51	0.15524
0.511667	0.12132			0.511667	0.15506
0.513333	0.12191			0.513333	0.15502
0.515	0.12272			0.515	0.15476
0.516667	0.12321			0.516667	0.15568
0.518333	0.12347			0.518333	0.15577
0.52	0.12373			0.52	0.1562
0.521667	0.12374			0.521667	0.15583
0.523333	0.12329			0.523333	0.15571
0.525	0.12352			0.525	0.15734
0.526667	0.1234			0.526667	0.1585
0.528333	0.124			0.528333	0.15909
0.53	0.12393			0.53	0.15881
0.531667	0.12322			0.531667	0.15773
0.533333	0.12248			0.533333	0.15731
0.535	0.12252			0.535	0.15686
0.536667	0.12296			0.536667	0.15697
0.538333	0.12267			0.538333	0.15685
0.54	0.12257			0.54	0.15694
0.541667	0.12305			0.541667	0.15722
0.543333	0.12349			0.543333	0.15746
0.545	0.12372			0.545	0.15718
0.546667	0.1236			0.546667	0.15721
0.548333	0.12362			0.548333	0.15738
0.55	0.1227			0.55	0.15705
0.551667	0.12236			0.551667	0.15593
0.553333	0.12169			0.553333	0.15582
0.555	0.12177			0.555	0.15626
0.556667	0.12152			0.556667	0.15648
0.558333	0.12057			0.558333	0.15643
0.56	0.12007			0.56	0.15671
0.561667	0.12057			0.561667	0.15659
0.563333	0.12051			0.563333	0.15589
0.565	0.12002			0.565	0.15536
0.566667	0.12091			0.566667	0.15612
0.568333	0.12167			0.568333	0.15654
0.57	0.12198			0.57	0.15795
0.571667	0.12384			0.571667	0.1591
0.573333	0.12456			0.573333	0.15909
0.575	0.12416			0.575	0.15806
0.576667	0.12372			0.576667	0.15695
0.578333	0.12436			0.578333	0.15686
0.58	0.12523			0.58	0.15811
0.581667	0.12527			0.581667	0.15863
0.583333	0.12538			0.583333	0.1586
0.585	0.12624			0.585	0.1596
0.586667	0.12647			0.586667	0.1598
0.588333	0.12585			0.588333	0.16043
0.59	0.12618			0.59	0.1614
0.591667	0.12525			0.591667	0.16081
0.593333	0.12461			0.593333	0.1607
0.595	0.12453			0.595	0.16077
0.596667	0.12451			0.596667	0.1611
0.598333	0.12444			0.598333	0.1604
0.6	0.12453			0.6	0.15965
0.601667	0.12437			0.601667	0.15898
0.603333	0.12402			0.603333	0.15983
0.605	0.12341			0.605	0.15955
0.606667	0.12344			0.606667	0.1593
0.608333	0.12374			0.608333	0.15881
0.61	0.12402			0.61	0.15877
0.611667	0.12381			0.611667	0.1594
0.613333	0.12422			0.613333	0.16004
0.615	0.1252			0.615	0.16061
0.616667	0.12646			0.616667	0.16113
0.618333	0.12682			0.618333	0.16146
0.62	0.12682			0.62	0.16128
0.621667	0.12678			0.621667	0.16077
0.623333	0.12713			0.623333	0.16054
0.625	0.128			0.625	0.16134
0.626667	0.12788			0.626667	0.16161
0.628333	0.12728			0.628333	0.16211
0.63	0.12754			0.63	0.16143
0.631667	0.12649			0.631667	0.16092
0.633333	0.12594			0.633333	0.16024
0.635	0.12555			0.635	0.1601
0.636667	0.12563			0.636667	0.15974
0.638333	0.12646			0.638333	0.15975
0.64	0.12624			0.64	0.1601
0.641667	0.12618			0.641667	0.16082
0.643333	0.12648			0.643333	0.16128
0.645	0.126			0.645	0.16097
0.646667	0.12596			0.646667	0.16062
0.648333	0.12601			0.648333	0.16026
0.65	0.12539			0.65	0.15948
0.651667	0.12562			0.651667	0.15905
0.653333	0.12548			0.653333	0.15836
0.655	0.12458			0.655	0.15903
0.656667	0.12375			0.656667	0.15863
0.658333	0.1233			0.658333	0.15752
0.66	0.12222			0.66	0.15661
0.661667	0.12207			0.661667	0.15713
0.663333	0.12219			0.663333	0.1587
0.665	0.12131			0.665	0.15854
0.666667	0.12144			0.666667	0.1589
0.668333	0.1219			0.668333	0.15945
0.67	0.12277			0.67	0.16033
0.671667	0.12295			0.671667	0.16118
0.673333	0.12344			0.673333	0.16274
0.675	0.12457			0.675	0.16369
0.676667	0.12493			0.676667	0.16391
0.678333	0.12483			0.678333	0.16345
0.68	0.12543			0.68	0.16362
0.681667	0.1254			0.681667	0.16353
0.683333	0.12512			0.683333	0.16314
0.685	0.12628			0.685	0.1627
0.686667	0.12739			0.686667	0.16334
0.688333	0.12778			0.688333	0.16376
0.69	0.12796			0.69	0.16379
0.691667	0.12814			0.691667	0.16423
0.693333	0.12821			0.693333	0.16453
0.695	0.12882			0.695	0.16532
0.696667	0.12846			0.696667	0.16542
0.698333	0.1281			0.698333	0.16506
0.7	0.12896			0.7	0.16604
0.701667	0.12918			0.701667	0.16675
0.703333	0.12954			0.703333	0.16707
0.705	0.13041			0.705	0.16777
0.706667	0.1305			0.706667	0.16843
0.708333	0.13006			0.708333	0.16799
0.71	0.12967			0.71	0.16769
0.711667	0.12923			0.711667	0.16659
0.713333	0.12801			0.713333	0.16548
0.715	0.12755			0.715	0.16486
0.716667	0.12692			0.716667	0.16448
0.718333	0.12722			0.718333	0.16482
0.72	0.12798			0.72	0.16591
0.721667	0.12801			0.721667	0.16627
0.723333	0.12704			0.723333	0.16493
0.725	0.12744			0.725	0.16494
0.726667	0.12728			0.726667	0.16503
0.728333	0.12801			0.728333	0.16613
0.73	0.1289			0.73	0.16702
0.731667	0.1292			0.731667	0.16729
0.733333	0.12926			0.733333	0.16766
0.735	0.12989			0.735	0.16843
0.736667	0.13098			0.736667	0.16859
0.738333	0.13075			0.738333	0.16847
0.74	0.13075			0.74	0.16828
0.741667	0.13091			0.741667	0.16889
0.743333	0.13082			0.743333	0.16893
0.745	0.13084			0.745	0.16878
0.746667	0.12969			0.746667	0.1686
0.748333	0.12914			0.748333	0.16777
0.75	0.12818			0.75	0.1659
0.751667	0.12773			0.751667	0.16469
0.753333	0.12814			0.753333	0.16521
0.755	0.12866			0.755	0.16597
0.756667	0.12845			0.756667	0.16648
0.758333	0.12847			0.758333	0.16674
0.76	0.12867			0.76	0.16694
0.761667	0.12915			0.761667	0.16725
0.763333	0.12965			0.763333	0.16834
0.765	0.13036			0.765	0.16953
0.766667	0.13153			0.766667	0.17053
0.768333	0.13179			0.768333	0.17027
0.77	0.13207			0.77	0.16977
0.771667	0.13188			0.771667	0.16994
0.773333	0.13147			0.773333	0.16907
0.775	0.13174			0.775	0.1688
0.776667	0.13101			0.776667	0.16823
0.778333	0.13076			0.778333	0.1691
0.78	0.13018			0.78	0.16953
0.781667	0.13097			0.781667	0.17062
0.783333	0.13035			0.783333	0.17054
0.785	0.13082			0.785	0.17054
0.786667	0.13082			0.786667	0.17048
0.788333	0.13148			0.788333	0.17131
0.79	0.13295			0.79	0.17242
0.791667	0.1326			0.791667	0.17255
0.793333	0.13296			0.793333	0.17272
0.795	0.13267			0.795	0.173
0.796667	0.13229			0.796667	0.17286
0.798333	0.13183			0.798333	0.17236
0.8	0.13105			0.8	0.17191
0.801667	0.13125			0.801667	0.17273
0.803333	0.13199			0.803333	0.17409
0.805	0.13181			0.805	0.17384
0.806667	0.13186			0.806667	0.1734
0.808333	0.13096			0.808333	0.17216
0.81	0.13049			0.81	0.17145
0.811667	0.13118			0.811667	0.17127
0.813333	0.13222			0.813333	0.17245
0.815	0.13359			0.815	0.1733
0.816667	0.1346			0.816667	0.17419
0.818333	0.13439			0.818333	0.17457
0.82	0.13455			0.82	0.17391
0.821667	0.13509			0.821667	0.17451
0.823333	0.13548			0.823333	0.1749
0.825	0.13556			0.825	0.17451
0.826667	0.13408			0.826667	0.17304
0.828333	0.13364			0.828333	0.17322
0.83	0.1336			0.83	0.17282
0.831667	0.13459			0.831667	0.17288
0.833333	0.13485			0.833333	0.17309
0.835	0.13495			0.835	0.174
0.836667	0.13425			0.836667	0.17437
0.838333	0.13413			0.838333	0.17325
0.84	0.13315			0.84	0.1719
0.841667	0.13272			0.841667	0.17108
0.843333	0.13324			0.843333	0.17162
0.845	0.13411			0.845	0.17145
0.846667	0.13411			0.846667	0.17112
0.848333	0.13338			0.848333	0.17135
0.85	0.13343			0.85	0.17174
0.851667	0.13371			0.851667	0.17179
0.853333	0.13401			0.853333	0.17224
0.855	0.13357			0.855	0.1724
0.856667	0.13327			0.856667	0.17301
0.858333	0.13379			0.858333	0.17405
0.86	0.13399			0.86	0.17486
0.861667	0.13463			0.861667	0.17444
0.863333	0.13491			0.863333	0.17395
0.865	0.13477			0.865	0.17363
0.866667	0.13512			0.866667	0.17344
0.868333	0.13546			0.868333	0.17373
0.87	0.13567			0.87	0.17382
0.871667	0.13647			0.871667	0.17411
0.873333	0.13735			0.873333	0.17464
0.875	0.13721			0.875	0.17437
0.876667	0.13673			0.876667	0.17389
0.878333	0.13607			0.878333	0.17421
0.88	0.13493			0.88	0.17353
0.881667	0.13378			0.881667	0.17282
0.883333	0.13336			0.883333	0.17218
0.885	0.13352			0.885	0.17254
0.886667	0.1338			0.886667	0.17285
0.888333	0.13519			0.888333	0.17352
0.89	0.13612			0.89	0.17359
0.891667	0.13622			0.891667	0.17376
0.893333	0.13679			0.893333	0.17392
0.895	0.13681			0.895	0.17376
0.896667	0.1366			0.896667	0.17318
0.898333	0.13699			0.898333	0.17355
0.9	0.13625			0.9	0.17278
0.901667	0.13598			0.901667	0.17272
0.903333	0.13624			0.903333	0.17313
0.905	0.13802			0.905	0.17405
0.906667	0.13914			0.906667	0.17453
0.908333	0.139			0.908333	0.17422
0.91	0.13918			0.91	0.17419
0.911667	0.1386			0.911667	0.17377
0.913333	0.13774			0.913333	0.17409
0.915	0.13779			0.915	0.17433
0.916667	0.13789			0.916667	0.17453
0.918333	0.13805			0.918333	0.17563
0.92	0.1378			0.92	0.17618
0.921667	0.13698			0.921667	0.17521
0.923333	0.13668			0.923333	0.17441
0.925	0.1367			0.925	0.17383
0.926667	0.13819			0.926667	0.17499
0.928333	0.13915			0.928333	0.17525
0.93	0.1394			0.93	0.17532
0.931667	0.13961			0.931667	0.17612
0.933333	0.13878			0.933333	0.17544
0.935	0.13868			0.935	0.17577
0.936667	0.13924			0.936667	0.1768
0.938333	0.13904			0.938333	0.17716
0.94	0.13771			0.94	0.17674
0.941667	0.1379			0.941667	0.17701
0.943333	0.13754			0.943333	0.17663
0.945	0.13718			0.945	0.17651
0.946667	0.13757			0.946667	0.17642
0.948333	0.13788			0.948333	0.17608
0.95	0.13887			0.95	0.17649
0.951667	0.13961			0.951667	0.1767
0.953333	0.13959			0.953333	0.17685
0.955	0.13907			0.955	0.17687
0.956667	0.1392			0.956667	0.17678
0.958333	0.13994			0.958333	0.17685
0.96	0.13994			0.96	0.17699
0.961667	0.14017			0.961667	0.17729
0.963333	0.14011			0.963333	0.17687
0.965	0.13889			0.965	0.17625
0.966667	0.13843			0.966667	0.17575
0.968333	0.13807			0.968333	0.17551
0.97	0.13759			0.97	0.17571
0.971667	0.13799			0.971667	0.17636
0.973333	0.13736			0.973333	0.17706
0.975	0.13659			0.975	0.17648
0.976667	0.13655			0.976667	0.17598
0.978333	0.13606			0.978333	0.17629
0.98	0.13706			0.98	0.17605
0.981667	0.13826			0.981667	0.17691
0.983333	0.13956			0.983333	0.17803
0.985	0.13988			0.985	0.17784
0.986667	0.13946			0.986667	0.17655
0.988333	0.13841			0.988333	0.17629
0.99	0.13818			0.99	0.17607
0.991667	0.13841			0.991667	0.17643
0.993333	0.13778			0.993333	0.17659
0.995	0.13783			0.995	0.17717
0.996667	0.1377			0.996667	0.17735
0.998333	0.13767			0.998333	0.17788
1	0.13759			1	0.17789
1.00167	0.13738			1.00167	0.17821
1.00333	0.13767			1.00333	0.1791
1.005	0.13828			1.005	0.17984
1.00667	0.13771			1.00667	0.17948
1.00833	0.13747			1.00833	0.17838
1.01	0.13704			1.01	0.17666
1.01167	0.13715			1.01167	0.17546
1.01333	0.13693			1.01333	0.17495
1.015	0.13721			1.015	0.17438
1.01667	0.13766			1.01667	0.17465
1.01833	0.13767			1.01833	0.17468
1.02	0.1387			1.02	0.17557
1.02167	0.13934			1.02167	0.17558
1.02333	0.13972			1.02333	0.17493
1.025	0.13943			1.025	0.17474
1.02667	0.1392			1.02667	0.17469
1.02833	0.13974			1.02833	0.17566
1.03	0.14039			1.03	0.17627
1.03167	0.14107			1.03167	0.17683
1.03333	0.14173			1.03333	0.17697
1.035	0.14204			1.035	0.17759
1.03667	0.14207			1.03667	0.17712
1.03833	0.14234			1.03833	0.17777
1.04	0.14287			1.04	0.17782
1.04167	0.14375			1.04167	0.17779
1.04333	0.14473			1.04333	0.1794
1.045	0.14497			1.045	0.17962
1.04667	0.14502			1.04667	0.1801
1.04833	0.14479			1.04833	0.17987
1.05	0.14528			1.05	0.18017
1.05167	0.14557			1.05167	0.17996
1.05333	0.14462			1.05333	0.17939
1.055	0.14495			1.055	0.17999
1.05667	0.14504			1.05667	0.18065
1.05833	0.145			1.05833	0.18114
1.06	0.14488			1.06	0.18086
1.06167	0.1442			1.06167	0.18145
1.06333	0.14451			1.06333	0.18247
1.065	0.14404			1.065	0.1825
1.06667	0.14374			1.06667	0.18249
1.06833	0.14345			1.06833	0.18209
1.07	0.14364			1.07	0.18146
1.07167	0.14324			1.07167	0.18047
1.07333	0.14297			1.07333	0.18023
1.075	0.14245			1.075	0.17975
1.07667	0.14305			1.07667	0.18007
1.07833	0.14317			1.07833	0.17963
1.08	0.14362			1.08	0.18073
1.08167	0.14344			1.08167	0.18194
1.08333	0.14454			1.08333	0.18332
1.085	0.14468			1.085	0.1842
1.08667	0.14498			1.08667	0.18357
1.08833	0.14494			1.08833	0.18302
1.09	0.14639			1.09	0.18319
1.09167	0.14747			1.09167	0.18369
1.09333	0.14813			1.09333	0.18332
1.095	0.14725			1.095	0.18199
1.09667	0.14658			1.09667	0.18129
1.09833	0.14603			1.09833	0.18212
1.1	0.1464			1.1	0.18272
1.10167	0.1457			1.10167	0.18285
1.10333	0.14549			1.10333	0.18271
1.105	0.14565			1.105	0.18342
1.10667	0.14624			1.10667	0.18462
1.10833	0.14574			1.10833	0.18526
1.11	0.14529			1.11	0.18534
1.11167	0.146			1.11167	0.18506
1.11333	0.14689			1.11333	0.18502
1.115	0.1464			1.115	0.18433
1.11667	0.14634			1.11667	0.18417
1.11833	0.14648			1.11833	0.18417
1.12	0.14632			1.12	0.18393
1.12167	0.14556			1.12167	0.18351
1.12333	0.14589			1.12333	0.18376
1.125	0.14515			1.125	0.18284
1.12667	0.14543			1.12667	0.18264
1.12833	0.14621			1.12833	0.18305
1.13	0.14693			1.13	0.18411
1.13167	0.14827			1.13167	0.18521
1.13333	0.14847			1.13333	0.18598
1.135	0.14818			1.135	0.18564
1.13667	0.14803			1.13667	0.18511
1.13833	0.14915			1.13833	0.18515
1.14	0.15039			1.14	0.18641
1.14167	0.15067			1.14167	0.18752
1.14333	0.15053			1.14333	0.18718
1.145	0.15096			1.145	0.18719
1.14667	0.15192			1.14667	0.18772
1.14833	0.15255			1.14833	0.1876
1.15	0.15216			1.15	0.18744
1.15167	0.15187			1.15167	0.18747
1.15333	0.15202			1.15333	0.18741
1.155	0.15233			1.155	0.18709
1.15667	0.15128			1.15667	0.18683
1.15833	0.15059			1.15833	0.18672
1.16	0.15058			1.16	0.1869
1.16167	0.15141			1.16167	0.1871
1.16333	0.1517			1.16333	0.18702
1.165	0.15139			1.165	0.18641
1.16667	0.15186			1.16667	0.1863
1.16833	0.1523			1.16833	0.18586
1.17	0.15257			1.17	0.18579
1.17167	0.15271			1.17167	0.18636
1.17333	0.15279			1.17333	0.18673
1.175	0.15186			1.175	0.18666
1.17667	0.15131			1.17667	0.1864
1.17833	0.15199			1.17833	0.18702
1.18	0.1515			1.18	0.18735
1.18167	0.1513			1.18167	0.18788
1.18333	0.15183			1.18333	0.18896
1.185	0.15265			1.185	0.18985
1.18667	0.15284			1.18667	0.19043
1.18833	0.15281			1.18833	0.19096
1.19	0.15265			1.19	0.19082
1.19167	0.15332			1.19167	0.18985
1.19333	0.15349			1.19333	0.18942
1.195	0.15382			1.195	0.18938
1.19667	0.15433			1.19667	0.18976
1.19833	0.1542			1.19833	0.1903
1.2	0.15292			1.2	0.19001
1.20167	0.1514			1.20167	0.1881
1.20333	0.14993			1.20333	0.187
1.205	0.14994			1.205	0.18714
1.20667	0.14889			1.20667	0.18693
1.20833	0.14851			1.20833	0.18656
1.21	0.14847			1.21	0.18716
1.21167	0.14945			1.21167	0.1875
1.21333	0.15044			1.21333	0.1884
1.215	0.15087			1.215	0.1889
1.21667	0.15158			1.21667	0.18935
1.21833	0.15171			1.21833	0.18928
1.22	0.15123			1.22	0.18919
1.22167	0.15099			1.22167	0.18935
1.22333	0.15134			1.22333	0.18968
1.225	0.15007			1.225	0.18878
1.22667	0.14869			1.22667	0.18793
1.22833	0.14897			1.22833	0.1881
1.23	0.14926			1.23	0.18848
1.23167	0.1487			1.23167	0.18871
1.23333	0.14819			1.23333	0.18811
1.235	0.14854			1.235	0.18762
1.23667	0.14866			1.23667	0.18778
1.23833	0.14885			1.23833	0.18853
1.24	0.14922			1.24	0.18856
1.24167	0.14953			1.24167	0.18891
1.24333	0.14931			1.24333	0.18908
1.245	0.14956			1.245	0.18863
1.24667	0.14891			1.24667	0.1881
1.24833	0.14854			1.24833	0.18766
1.25	0.14841			1.25	0.18718
1.25167	0.14983			1.25167	0.18778
1.25333	0.14998			1.25333	0.1874
1.255	0.14978			1.255	0.18705
1.25667	0.14938			1.25667	0.18664
1.25833	0.14936			1.25833	0.18734
1.26	0.14981			1.26	0.18872
1.26167	0.14993			1.26167	0.18954
1.26333	0.15028			1.26333	0.19009
1.265	0.15091			1.265	0.1907
1.26667	0.15115			1.26667	0.19014
1.26833	0.1509			1.26833	0.18948
1.27	0.15123			1.27	0.18953
1.27167	0.15107			1.27167	0.18916
1.27333	0.15078			1.27333	0.18949
1.275	0.15118			1.275	0.19029
1.27667	0.15107			1.27667	0.19079
1.27833	0.15179			1.27833	0.19145
1.28	0.15215			1.28	0.19171
1.28167	0.15235			1.28167	0.19191
1.28333	0.15225			1.28333	0.19245
1.285	0.15318			1.285	0.19344
1.28667	0.15339			1.28667	0.19309
1.28833	0.15301			1.28833	0.19324
1.29	0.15405			1.29	0.19403
1.29167	0.15495			1.29167	0.19512
1.29333	0.15547			1.29333	0.19646
1.295	0.15632			1.295	0.19713
1.29667	0.15745			1.29667	0.1972
1.29833	0.15759			1.29833	0.19711
1.3	0.15783			1.3	0.19716
1.30167	0.15753			1.30167	0.19625
1.30333	0.15736			1.30333	0.19596
1.305	0.15799			1.305	0.19721
1.30667	0.15685			1.30667	0.19719
1.30833	0.15629			1.30833	0.19682
1.31	0.15536			1.31	0.19652
1.31167	0.15529			1.31167	0.19594
1.31333	0.15489			1.31333	0.19459
1.315	0.15404			1.315	0.19386
1.31667	0.15422			1.31667	0.19434
1.31833	0.15294			1.31833	0.19358
1.32	0.15172			1.32	0.1926
1.32167	0.15185			1.32167	0.19328
1.32333	0.15251			1.32333	0.19421
1.325	0.1527			1.325	0.19501
1.32667	0.15288			1.32667	0.19608
1.32833	0.1528			1.32833	0.1962
1.33	0.15294			1.33	0.19714
1.33167	0.15278			1.33167	0.19803
1.33333	0.15318			1.33333	0.19881
1.335	0.15433			1.335	0.19919
1.33667	0.15525			1.33667	0.20012
1.33833	0.15591			1.33833	0.20008
1.34	0.15588			1.34	0.19984
1.34167	0.15651			1.34167	0.20048
1.34333	0.15534			1.34333	0.19959
1.345	0.15588			1.345	0.20012
1.34667	0.15614			1.34667	0.20033
1.34833	0.15654			1.34833	0.20151
1.35	0.15677			1.35	0.20154
1.35167	0.1565			1.35167	0.20108
1.35333	0.15553			1.35333	0.20089
1.355	0.15423			1.355	0.20052
1.35667	0.15546			1.35667	0.20179
1.35833	0.15606			1.35833	0.20212
1.36	0.15616			1.36	0.20189
1.36167	0.15642			1.36167	0.2018
1.36333	0.15599			1.36333	0.20073
1.365	0.15586			1.365	0.20112
1.36667	0.15576			1.36667	0.20092
1.36833	0.15589			1.36833	0.20105
1.37	0.15505			1.37	0.20122
1.37167	0.1544			1.37167	0.20049
1.37333	0.15449			1.37333	0.20097
1.375	0.15492			1.375	0.20235
1.37667	0.15671			1.37667	0.20351
1.37833	0.15665			1.37833	0.20294
1.38	0.15703			1.38	0.20262
1.38167	0.15811			1.38167	0.20314
1.38333	0.15704			1.38333	0.2035
1.385	0.1564			1.385	0.20286
1.38667	0.15694			1.38667	0.20298
1.38833	0.15688			1.38833	0.2038
1.39	0.15634			1.39	0.20373
1.39167	0.15702			1.39167	0.204
1.39333	0.15944			1.39333	0.20545
1.395	0.16028			1.395	0.20609
1.39667	0.1607			1.39667	0.20687
1.39833	0.161			1.39833	0.20748
1.4	0.1611			1.4	0.20799
1.40167	0.16239			1.40167	0.20885
1.40333	0.16211			1.40333	0.20786
1.405	0.16215			1.405	0.2078
1.40667	0.1617			1.40667	0.20802
1.40833	0.16252			1.40833	0.20893
1.41	0.16369			1.41	0.21052
1.41167	0.16321			1.41167	0.21201
1.41333	0.16255			1.41333	0.21325
1.415	0.16256			1.415	0.21364
1.41667	0.1622			1.41667	0.21293
1.41833	0.16235			1.41833	0.21322
1.42	0.16195			1.42	0.21286
1.42167	0.16236			1.42167	0.21337
1.42333	0.16194			1.42333	0.21366
1.425	0.16147			1.425	0.21331
1.42667	0.16119			1.42667	0.21236
1.42833	0.15959			1.42833	0.21078
1.43	0.15827			1.43	0.20987
1.43167	0.15682			1.43167	0.20885
1.43333	0.15542			1.43333	0.20791
1.435	0.15291			1.435	0.20654
1.43667	0.1502			1.43667	0.20475
1.43833	0.14652			1.43833	0.20209
1.44	0.14157			1.44	0.19904
1.44167	0.1359			1.44167	0.19586
1.44333	0.1312			1.44333	0.19329
1.445	0.12589			1.445	0.19071
1.44667	0.11947			1.44667	0.18627
1.44833	0.11332			1.44833	0.18176
1.45	0.10787			1.45	0.17815
1.45167	0.10129			1.45167	0.1746
1.45333	0.0937			1.45333	0.17046
1.455	0.08695			1.455	0.16542
1.45667	0.07913			1.45667	0.16084
1.45833	0.0715			1.45833	0.15671
1.46	0.06305			1.46	0.15129
1.46167	0.05514			1.46167	0.14675
1.46333	0.04677			1.46333	0.14171
1.465	0.03868			1.465	0.13632
1.46667	0.03122			1.46667	0.13169
1.46833	0.02426			1.46833	0.12619
1.47	0.01778			1.47	0.12238
1.47167	0.01154			1.47167	0.1193
1.47333	0.00627			1.47333	0.11547
1.475	0.00069			1.475	0.11144
1.47667	-0.00633			1.47667	0.10645
1.47833	-0.01184			1.47833	0.10203
1.48	-0.01694			1.48	0.09745
1.48167	-0.02077			1.48167	0.09208
1.48333	-0.02438			1.48333	0.08772
1.485	-0.02763			1.485	0.08412
1.48667	-0.02918			1.48667	0.08025
1.48833	-0.03124			1.48833	0.07727
1.49	-0.03241			1.49	0.07631
1.49167	-0.03433			1.49167	0.07519
1.49333	-0.03676			1.49333	0.07301
1.495	-0.03946			1.495	0.07082
1.49667	-0.04161			1.49667	0.06861
1.49833	-0.0424			1.49833	0.06737
1.5	-0.04269			1.5	0.06709
1.50167	-0.04134			1.50167	0.06648
1.50333	-0.04066			1.50333	0.06672
1.505	-0.03942			1.505	0.06773
1.50667	-0.03794			1.50667	0.06911
1.50833	-0.03684			1.50833	0.06919
1.51	-0.03583			1.51	0.06805
1.51167	-0.03589			1.51167	0.06776
1.51333	-0.03549			1.51333	0.06845
1.515	-0.03304			1.515	0.07019
1.51667	-0.02997			1.51667	0.07112
1.51833	-0.0277			1.51833	0.07085
1.52	-0.02686			1.52	0.07043
1.52167	-0.0258			1.52167	0.07052
1.52333	-0.02622			1.52333	0.06974
1.525	-0.02618			1.525	0.06969
1.52667	-0.02628			1.52667	0.07037
1.52833	-0.02778			1.52833	0.06965
1.53	-0.02964			1.53	0.06884
1.53167	-0.03097			1.53167	0.06919
1.53333	-0.03231			1.53333	0.06956
1.535	-0.0338			1.535	0.06974
1.53667	-0.0344			1.53667	0.07037
1.53833	-0.03434			1.53833	0.07225
1.54	-0.03416			1.54	0.07458
1.54167	-0.03531			1.54167	0.0772
1.54333	-0.03702			1.54333	0.07874
1.545	-0.03831			1.545	0.07978
1.54667	-0.0391			1.54667	0.08072
1.54833	-0.03935			1.54833	0.08108
1.55	-0.04083			1.55	0.081
1.55167	-0.04277			1.55167	0.08048
1.55333	-0.04262			1.55333	0.081
1.555	-0.04036			1.555	0.08196
1.55667	-0.03505			1.55667	0.08346
1.55833	-0.02688			1.55833	0.08657
1.56	-0.01483			1.56	0.09096
1.56167	0.0034			1.56167	0.09542
1.56333	0.02859			1.56333	0.10076
1.565	0.06246			1.565	0.10653
1.56667	0.10929			1.56667	0.11338
1.56833	0.17193			1.56833	0.12351
1.57	0.25441			1.57	0.13634
1.57167	0.36416			1.57167	0.15236
1.57333	0.50806			1.57333	0.17175
1.575	0.69445			1.575	0.19501
1.57667	0.93366			1.57667	0.2227
1.57833	1.23472			1.57833	0.2554
1.58	1.61119			1.58	0.29544
1.58167	2.08023			1.58167	0.34366
1.58333	2.66038			1.58333	0.40129
1.585	3.36861			1.585	0.46831
1.58667	4.22521			1.58667	0.54801
1.58833	5.25191			1.58833	0.64168
1.59	6.47369			1.59	0.75261
1.59167	7.91414			1.59167	0.88161
1.59333	9.59566			1.59333	1.03115
1.595	11.5426			1.595	1.20303
1.59667	13.7791			1.59667	1.39889
1.59833	16.3288			1.59833	1.61962
1.6	19.2144			1.6	1.86788
1.60167	22.4565			1.60167	2.14528
1.60333	26.0742			1.60333	2.45454
1.605	30.0811			1.605	2.79803
1.60667	34.4911			1.60667	3.17605
1.60833	39.3131			1.60833	3.59096
1.61	44.5523			1.61	4.04106
1.61167	50.2107			1.61167	4.52696
1.61333	56.2857			1.61333	5.04961
1.615	62.7704			1.615	5.60907
1.61667	69.6513			1.61667	6.20502
1.61833	76.913			1.61833	6.83561
1.62	84.5332			1.62	7.49825
1.62167	92.4883			1.62167	8.19114
1.62333	100.75			1.62333	8.91327
1.625	109.288			1.625	9.66186
1.62667	118.064			1.62667	10.4353
1.62833	127.039			1.62833	11.2277
1.63	136.174			1.63	12.0358
1.63167	145.428			1.63167	12.858
1.63333	154.757			1.63333	13.6904
1.635	164.115			1.635	14.5287
1.63667	173.457			1.63667	15.3682
1.63833	182.738			1.63833	16.2064
1.64	191.909			1.64	17.0371
1.64167	200.929			1.64167	17.8588
1.64333	209.755			1.64333	18.6656
1.645	218.344			1.645	19.4546
1.64667	226.656			1.64667	20.2218
1.64833	234.654			1.64833	20.9627
1.65	242.301			1.65	21.6749
1.65167	249.563			1.65167	22.3555
1.65333	256.412			1.65333	22.9999
1.655	262.821			1.655	23.6081
1.65667	268.766			1.65667	24.177
1.65833	274.229			1.65833	24.705
1.66	279.192			1.66	25.1892
1.66167	283.641			1.66167	25.6297
1.66333	287.565			1.66333	26.0244
1.665	290.956			1.665	26.3716
1.66667	293.809			1.66667	26.6706
1.66833	296.125			1.66833	26.9218
1.67	297.908			1.67	27.1246
1.67167	299.16			1.67167	27.28
1.67333	299.892			1.67333	27.3883
1.675	300.113			1.675	27.4509
1.67667	299.833			1.67667	27.4678
1.67833	299.068			1.67833	27.4395
1.68	297.832			1.68	27.3665
1.68167	296.146			1.68167	27.2518
1.68333	294.029			1.68333	27.0963
1.685	291.5			1.685	26.9019
1.68667	288.583			1.68667	26.671
1.68833	285.297			1.68833	26.4045
1.69	281.664			1.69	26.1054
1.69167	277.711			1.69167	25.7744
1.69333	273.462			1.69333	25.4148
1.695	268.942			1.695	25.029
1.69667	264.173			1.69667	24.618
1.69833	259.18			1.69833	24.1856
1.7	253.986			1.7	23.734
1.70167	248.615			1.70167	23.2635
1.70333	243.092			1.70333	22.7767
1.705	237.439			1.705	22.2758
1.70667	231.677			1.70667	21.7628
1.70833	225.827			1.70833	21.2393
1.71	219.909			1.71	20.7085
1.71167	213.94			1.71167	20.1714
1.71333	207.94			1.71333	19.6306
1.715	201.927			1.715	19.0861
1.71667	195.916			1.71667	18.5402
1.71833	189.922			1.71833	17.9953
1.72	183.96			1.72	17.4518
1.72167	178.042			1.72167	16.9107
1.72333	172.181			1.72333	16.3745
1.725	166.388			1.725	15.8428
1.72667	160.673			1.72667	15.3167
1.72833	155.044			1.72833	14.7986
1.73	149.51			1.73	14.2888
1.73167	144.075			1.73167	13.7871
1.73333	138.748			1.73333	13.294
1.735	133.533			1.735	12.8102
1.73667	128.435			1.73667	12.3372
1.73833	123.459			1.73833	11.876
1.74	118.608			1.74	11.425
1.74167	113.884			1.74167	10.9854
1.74333	109.289			1.74333	10.5569
1.745	104.824			1.745	10.1401
1.74667	100.491			1.74667	9.73461
1.74833	96.2929			1.74833	9.34244
1.75	92.2273			1.75	8.96079
1.75167	88.2944			1.75167	8.59223
1.75333	84.4939			1.75333	8.23611
1.755	80.8229			1.755	7.89097
1.75667	77.2803			1.75667	7.55747
1.75833	73.8647			1.75833	7.23576
1.76	70.5744			1.76	6.92587
1.76167	67.4078			1.76167	6.62813
1.76333	64.3613			1.76333	6.34061
1.765	61.4323			1.765	6.06333
1.76667	58.6195			1.76667	5.79759
1.76833	55.9183			1.76833	5.5426
1.77	53.3278			1.77	5.29799
1.77167	50.8441			1.77167	5.06308
1.77333	48.4637			1.77333	4.8368
1.775	46.1846			1.775	4.61997
1.77667	44.0038			1.77667	4.41317
1.77833	41.9181			1.77833	4.21608
1.78	39.9249			1.78	4.02674
1.78167	38.0191			1.78167	3.84553
1.78333	36.1998			1.78333	3.67281
1.785	34.4622			1.785	3.50725
1.78667	32.805			1.78667	3.3511
1.78833	31.225			1.78833	3.20283
1.79	29.7194			1.79	3.06167
1.79167	28.2832			1.79167	2.92609
1.79333	26.9164			1.79333	2.79701
1.795	25.6137			1.795	2.67381
1.79667	24.3728			1.79667	2.55542
1.79833	23.1919			1.79833	2.44326
1.8	22.0695			1.8	2.33684
1.80167	21.0023			1.80167	2.23562
1.80333	19.9874			1.80333	2.13914
1.805	19.0221			1.805	2.04773
1.80667	18.1054			1.80667	1.96225
1.80833	17.2335			1.80833	1.87984
1.81	16.4059			1.81	1.8012
1.81167	15.62			1.81167	1.72694
1.81333	14.8735			1.81333	1.65622
1.815	14.164			1.815	1.58891
1.81667	13.4905			1.81667	1.52504
1.81833	12.8526			1.81833	1.46472
1.82	12.2457			1.82	1.40794
1.82167	11.6697			1.82167	1.35343
1.82333	11.1218			1.82333	1.301
1.825	10.6029			1.825	1.25194
1.82667	10.1112			1.82667	1.20593
1.82833	9.64406			1.82833	1.16204
1.83	9.20156			1.83	1.11977
1.83167	8.78164			1.83167	1.08058
1.83333	8.38262			1.83333	1.04291
1.835	8.00478			1.835	1.00786
1.83667	7.64619			1.83667	0.97413
1.83833	7.30612			1.83833	0.94184
1.84	6.98328			1.84	0.91098
1.84167	6.67676			1.84167	0.88148
1.84333	6.38607			1.84333	0.85323
1.845	6.11058			1.845	0.82721
1.84667	5.84887			1.84667	0.80304
1.84833	5.60087			1.84833	0.78029
1.85	5.36531			1.85	0.75769
1.85167	5.14244			1.85167	0.73685
1.85333	4.93222			1.85333	0.71741
1.855	4.73129			1.855	0.69826
1.85667	4.54097			1.85667	0.68045
1.85833	4.36107			1.85833	0.66386
1.86	4.19073			1.86	0.64856
1.86167	4.02771			1.86167	0.63348
1.86333	3.87348			1.86333	0.61962
1.865	3.72786			1.865	0.60624
1.86667	3.5891			1.86667	0.59341
1.86833	3.45717			1.86833	0.5813
1.87	3.33148			1.87	0.57
1.87167	3.21164			1.87167	0.55907
1.87333	3.09824			1.87333	0.54796
1.875	2.99059			1.875	0.53748
1.87667	2.88703			1.87667	0.52675
1.87833	2.78998			1.87833	0.51755
1.88	2.69734			1.88	0.50877
1.88167	2.61061			1.88167	0.5004
1.88333	2.52779			1.88333	0.49276
1.885	2.44785			1.885	0.48478
1.88667	2.37117			1.88667	0.47785
1.88833	2.29865			1.88833	0.47192
1.89	2.23014			1.89	0.46556
1.89167	2.1646			1.89167	0.45954
1.89333	2.10189			1.89333	0.45361
1.895	2.04278			1.895	0.44945
1.89667	1.9865			1.89667	0.44522
1.89833	1.93246			1.89833	0.44014
1.9	1.88095			1.9	0.43593
1.90167	1.83324			1.90167	0.43326
1.90333	1.78875			1.90333	0.43179
1.905	1.74649			1.905	0.43097
1.90667	1.70565			1.90667	0.42978
1.90833	1.66798			1.90833	0.42916
1.91	1.6326			1.91	0.42967
1.91167	1.59968			1.91167	0.43039
1.91333	1.56885			1.91333	0.43222
1.915	1.54039			1.915	0.4356
1.91667	1.51406			1.91667	0.43948
1.91833	1.49055			1.91833	0.44546
1.92	1.4696			1.92	0.45219
1.92167	1.4517			1.92167	0.46031
1.92333	1.43664			1.92333	0.47017
1.925	1.42483			1.925	0.4829
1.92667	1.41657			1.92667	0.49762
1.92833	1.41193			1.92833	0.51483
1.93	1.40926			1.93	0.5336
1.93167	1.40896			1.93167	0.55497
1.93333	1.41093			1.93333	0.57823
1.935	1.4162			1.935	0.6034
1.93667	1.42567			1.93667	0.63161
1.93833	1.43911			1.93833	0.66304
1.94	1.45698			1.94	0.69824
1.94167	1.48002			1.94167	0.73797
1.94333	1.50577			1.94333	0.77996
1.945	1.53453			1.945	0.82485
1.94667	1.56752			1.94667	0.87214
1.94833	1.60464			1.94833	0.92273
1.95	1.6455			1.95	0.97677
1.95167	1.69059			1.95167	1.03363
1.95333	1.73918			1.95333	1.0953
1.955	1.79216			1.955	1.16184
1.95667	1.84879			1.95667	1.23186
1.95833	1.90839			1.95833	1.30449
1.96	1.97193			1.96	1.38049
1.96167	2.03813			1.96167	1.45915
1.96333	2.10826			1.96333	1.54034
1.965	2.1797			1.965	1.62383
1.96667	2.25431			1.96667	1.71023
1.96833	2.33148			1.96833	1.79985
1.97	2.40915			1.97	1.88968
1.97167	2.49058			1.97167	1.98226
1.97333	2.57337			1.97333	2.07664
1.975	2.65586			1.975	2.17079
1.97667	2.73825			1.97667	2.26576
1.97833	2.82235			1.97833	2.36165
1.98	2.90609			1.98	2.45654
1.98167	2.99027			1.98167	2.5522
1.98333	3.0731			1.98333	2.64718
1.985	3.15507			1.985	2.74131
1.98667	3.23574			1.98667	2.83364
1.98833	3.31502			1.98833	2.92537
1.99	3.39191			1.99	3.0148
1.99167	3.46781			1.99167	3.1015
1.99333	3.54159			1.99333	3.18747
1.995	3.61119			1.995	3.27008
1.99667	3.67807			1.99667	3.34829
1.99833	3.74248			1.99833	3.42385
2	3.80255			2	3.49605
2.00167	3.85837			2.00167	3.56353
2.00333	3.91252			2.00333	3.62876
2.005	3.96236			2.005	3.68951
2.00667	4.0084			2.00667	3.74679
2.00833	4.051			2.00833	3.79924
2.01	4.08818			2.01	3.84613
2.01167	4.12119			2.01167	3.88946
2.01333	4.15051			2.01333	3.92845
2.015	4.17447			2.015	3.96166
2.01667	4.19355			2.01667	3.99082
2.01833	4.20853			2.01833	4.01536
2.02	4.21921			2.02	4.0347
2.02167	4.22542			2.02167	4.04976
2.02333	4.22773			2.02333	4.0617
2.025	4.22623			2.025	4.06743
2.02667	4.22098			2.02667	4.06967
2.02833	4.21056			2.02833	4.06706
2.03	4.19622			2.03	4.05948
2.03167	4.17856			2.03167	4.04837
2.03333	4.15741			2.03333	4.03409
2.035	4.13142			2.035	4.01492
2.03667	4.10256			2.03667	3.99215
2.03833	4.06978			2.03833	3.9662
2.04	4.03459			2.04	3.93616
2.04167	3.99591			2.04167	3.90376
2.04333	3.95477			2.04333	3.86782
2.045	3.91121			2.045	3.8286
2.04667	3.86498			2.04667	3.78724
2.04833	3.81615			2.04833	3.74282
2.05	3.76495			2.05	3.69515
2.05167	3.71141			2.05167	3.64582
2.05333	3.65601			2.05333	3.59414
2.055	3.6001			2.055	3.54171
2.05667	3.54331			2.05667	3.48734
2.05833	3.48559			2.05833	3.43089
2.06	3.42608			2.06	3.3731
2.06167	3.36541			2.06167	3.31483
2.06333	3.30514			2.06333	3.25615
2.065	3.24433			2.065	3.19705
2.06667	3.18387			2.06667	3.13773
2.06833	3.12263			2.06833	3.0763
2.07	3.0595			2.07	3.01375
2.07167	2.99612			2.07167	2.95111
2.07333	2.93306			2.07333	2.88852
2.075	2.86837			2.075	2.82563
2.07667	2.80496			2.07667	2.76249
2.07833	2.74249			2.07833	2.69995
2.08	2.68012			2.08	2.63861
2.08167	2.61833			2.08167	2.57815
2.08333	2.55794			2.08333	2.51812
2.085	2.49814			2.085	2.45824
2.08667	2.43835			2.08667	2.39828
2.08833	2.37987			2.08833	2.33937
2.09	2.32193			2.09	2.28079
2.09167	2.26441			2.09167	2.22321
2.09333	2.20743			2.09333	2.16668
2.095	2.15131			2.095	2.11095
2.09667	2.09765			2.09667	2.05752
2.09833	2.04478			2.09833	2.00501
2.1	1.99336			2.1	1.95374
2.10167	1.94305			2.10167	1.90438
2.10333	1.89337			2.10333	1.85425
2.105	1.84452			2.105	1.80458
2.10667	1.79697			2.10667	1.75514
2.10833	1.75056			2.10833	1.70767
2.11	1.70512			2.11	1.66198
2.11167	1.66032			2.11167	1.61701
2.11333	1.61847			2.11333	1.57367
2.115	1.57764			2.115	1.53165
2.11667	1.53794			2.11667	1.49007
2.11833	1.4974			2.11833	1.44972
2.12	1.45795			2.12	1.41032
2.12167	1.41935			2.12167	1.37222
2.12333	1.38293			2.12333	1.33567
2.125	1.34751			2.125	1.3002
2.12667	1.31256			2.12667	1.26574
2.12833	1.27903			2.12833	1.2324
2.13	1.24636			2.13	1.19964
2.13167	1.21495			2.13167	1.16811
2.13333	1.18443			2.13333	1.13714
2.135	1.15533			2.135	1.10785
2.13667	1.12672			2.13667	1.07902
2.13833	1.09806			2.13833	1.05063
2.14	1.07006			2.14	1.02325
2.14167	1.04279			2.14167	0.99599
2.14333	1.01717			2.14333	0.97029
2.145	0.99334			2.145	0.94638
2.14667	0.96978			2.14667	0.92392
2.14833	0.94659			2.14833	0.90077
2.15	0.92402			2.15	0.87827
2.15167	0.90256			2.15167	0.85687
2.15333	0.88196			2.15333	0.83605
2.155	0.86177			2.155	0.81602
2.15667	0.84209			2.15667	0.79697
2.15833	0.82388			2.15833	0.77851
2.16	0.8064			2.16	0.75979
2.16167	0.78943			2.16167	0.74295
2.16333	0.77281			2.16333	0.72629
2.165	0.75687			2.165	0.70999
2.16667	0.74136			2.16667	0.69365
2.16833	0.72558			2.16833	0.67879
2.17	0.7113			2.17	0.66471
2.17167	0.69718			2.17167	0.6514
2.17333	0.68349			2.17333	0.63866
2.175	0.67074			2.175	0.62691
2.17667	0.65947			2.17667	0.61617
2.17833	0.6479			2.17833	0.60466
2.18	0.63739			2.18	0.59367
2.18167	0.62762			2.18167	0.58341
2.18333	0.61629			2.18333	0.57277
2.185	0.60571			2.185	0.56293
2.18667	0.59519			2.18667	0.55341
2.18833	0.58624			2.18833	0.54467
2.19	0.5771			2.19	0.53552
2.19167	0.56926			2.19167	0.52785
2.19333	0.56166			2.19333	0.51946
2.195	0.55362			2.195	0.51118
2.19667	0.54585			2.19667	0.50394
2.19833	0.53783			2.19833	0.49627
2.2	0.53048			2.2	0.48881
2.20167	0.52323			2.20167	0.48266
2.20333	0.51589			2.20333	0.4764
2.205	0.50893			2.205	0.47048
2.20667	0.50337			2.20667	0.4652
2.20833	0.49734			2.20833	0.45913
2.21	0.49132			2.21	0.45298
2.21167	0.48671			2.21167	0.44779
2.21333	0.48074			2.21333	0.44323
2.215	0.47552			2.215	0.43957
2.21667	0.46944			2.21667	0.43503
2.21833	0.46453			2.21833	0.43057
2.22	0.45961			2.22	0.42591
2.22167	0.45476			2.22167	0.42136
2.22333	0.45055			2.22333	0.41725
2.225	0.44574			2.225	0.41281
2.22667	0.44114			2.22667	0.40876
2.22833	0.43663			2.22833	0.40487
2.23	0.43208			2.23	0.40165
2.23167	0.42722			2.23167	0.39766
2.23333	0.42403			2.23333	0.39446
2.235	0.42078			2.235	0.39224
2.23667	0.41733			2.23667	0.38932
2.23833	0.41399			2.23833	0.38683
2.24	0.41055			2.24	0.38395
2.24167	0.40678			2.24167	0.38146
2.24333	0.40292			2.24333	0.37912
2.245	0.40062			2.245	0.37684
2.24667	0.39873			2.24667	0.37499
2.24833	0.39632			2.24833	0.37265
2.25	0.39401			2.25	0.37013
2.25167	0.39152			2.25167	0.36794
2.25333	0.38914			2.25333	0.36673
2.255	0.38731			2.255	0.36502
2.25667	0.3846			2.25667	0.36139
2.25833	0.3814			2.25833	0.35899
2.26	0.37945			2.26	0.35702
2.26167	0.37766			2.26167	0.35514
2.26333	0.37536			2.26333	0.35385
2.265	0.37292			2.265	0.35148
2.26667	0.37015			2.26667	0.34864
2.26833	0.36742			2.26833	0.34622
2.27	0.36447			2.27	0.34428
2.27167	0.36274			2.27167	0.34278
2.27333	0.36093			2.27333	0.34087
2.275	0.35801			2.275	0.33876
2.27667	0.35581			2.27667	0.33755
2.27833	0.35397			2.27833	0.3373
2.28	0.35372			2.28	0.33693
2.28167	0.35294			2.28167	0.33557
2.28333	0.351			2.28333	0.33426
2.285	0.34994			2.285	0.33369
2.28667	0.34799			2.28667	0.3327
2.28833	0.34531			2.28833	0.33179
2.29	0.34282			2.29	0.33016
2.29167	0.34068			2.29167	0.32825
2.29333	0.33991			2.29333	0.32817
2.295	0.33885			2.295	0.3282
2.29667	0.33752			2.29667	0.32755
2.29833	0.33673			2.29833	0.32701
2.3	0.33586			2.3	0.32684
2.30167	0.33498			2.30167	0.32622
2.30333	0.33417			2.30333	0.32587
2.305	0.33369			2.305	0.32496
2.30667	0.3338			2.30667	0.32484
2.30833	0.33347			2.30833	0.32502
2.31	0.333			2.31	0.32446
2.31167	0.33142			2.31167	0.3229
2.31333	0.32938			2.31333	0.32095
2.315	0.32712			2.315	0.3195
2.31667	0.32613			2.31667	0.31862
2.31833	0.32505			2.31833	0.3184
2.32	0.32419			2.32	0.31746
2.32167	0.32289			2.32167	0.31609
2.32333	0.32112			2.32333	0.31442
2.325	0.31997			2.325	0.31423
2.32667	0.31944			2.32667	0.31508
2.32833	0.3192			2.32833	0.31482
2.33	0.31834			2.33	0.31477
2.33167	0.31717			2.33167	0.3142
2.33333	0.31636			2.33333	0.31432
2.335	0.31564			2.335	0.31333
2.33667	0.31392			2.33667	0.31295
2.33833	0.31339			2.33833	0.31241
2.34	0.31366			2.34	0.31264
2.34167	0.31375			2.34167	0.31338
2.34333	0.31335			2.34333	0.31339
2.345	0.31303			2.345	0.31285
2.34667	0.31249			2.34667	0.31153
2.34833	0.31136			2.34833	0.31051
2.35	0.31082			2.35	0.31072
2.35167	0.30977			2.35167	0.31134
2.35333	0.30789			2.35333	0.30994
2.355	0.30677			2.355	0.30847
2.35667	0.3059			2.35667	0.30836
2.35833	0.30443			2.35833	0.30786
2.36	0.30314			2.36	0.3072
2.36167	0.30235			2.36167	0.30603
2.36333	0.30114			2.36333	0.30432
2.365	0.3002			2.365	0.30391
2.36667	0.29918			2.36667	0.30388
2.36833	0.2985			2.36833	0.30427
2.37	0.29765			2.37	0.30384
2.37167	0.29785			2.37167	0.30433
2.37333	0.29819			2.37333	0.30416
2.375	0.29791			2.375	0.30448
2.37667	0.29805			2.37667	0.30392
2.37833	0.29712			2.37833	0.30336
2.38	0.29625			2.38	0.30161
2.38167	0.29568			2.38167	0.3017
2.38333	0.29519			2.38333	0.30201
2.385	0.29453			2.385	0.30221
2.38667	0.29479			2.38667	0.30289
2.38833	0.29473			2.38833	0.30305
2.39	0.29471			2.39	0.30338
2.39167	0.29581			2.39167	0.30437
2.39333	0.29524			2.39333	0.30462
2.395	0.29326			2.395	0.30391
2.39667	0.29111			2.39667	0.30252
2.39833	0.28969			2.39833	0.30086
2.4	0.28892			2.4	0.3002
2.40167	0.28893			2.40167	0.30036
2.40333	0.28852			2.40333	0.30012
2.405	0.28777			2.405	0.29944
2.40667	0.2866			2.40667	0.2991
2.40833	0.28563			2.40833	0.2984
2.41	0.28548			2.41	0.29817
2.41167	0.28568			2.41167	0.29863
2.41333	0.28594			2.41333	0.30006
2.415	0.28508			2.415	0.30062
2.41667	0.28545			2.41667	0.3013
2.41833	0.285			2.41833	0.30082
2.42	0.28456			2.42	0.29987
2.42167	0.28374			2.42167	0.29915
2.42333	0.28303			2.42333	0.29835
2.425	0.28248			2.425	0.29826
2.42667	0.28201			2.42667	0.29871
2.42833	0.28121			2.42833	0.29905
2.43	0.28166			2.43	0.29928
2.43167	0.28262			2.43167	0.29991
2.43333	0.28277			2.43333	0.29968
2.435	0.28146			2.435	0.29825
2.43667	0.28075			2.43667	0.29736
2.43833	0.28069			2.43833	0.29707
2.44	0.28061			2.44	0.29689
2.44167	0.27975			2.44167	0.29679
2.44333	0.27922			2.44333	0.29581
2.445	0.27953			2.445	0.29576
2.44667	0.27938			2.44667	0.29536
2.44833	0.27918			2.44833	0.29487
2.45	0.27897			2.45	0.29482
2.45167	0.27952			2.45167	0.29618
2.45333	0.27906			2.45333	0.29705
2.455	0.2786			2.455	0.2977
2.45667	0.27843			2.45667	0.29829
2.45833	0.27854			2.45833	0.299
2.46	0.27933			2.46	0.29938
2.46167	0.27958			2.46167	0.29884
2.46333	0.27983			2.46333	0.29892
2.465	0.28025			2.465	0.29988
2.46667	0.28015			2.46667	0.30039
2.46833	0.2813			2.46833	0.30132
2.47	0.28127			2.47	0.30216
2.47167	0.2815			2.47167	0.30267
2.47333	0.28141			2.47333	0.3021
2.475	0.28153			2.475	0.3014
2.47667	0.28157			2.47667	0.30109
2.47833	0.28151			2.47833	0.30057
2.48	0.28094			2.48	0.29927
2.48167	0.27983			2.48167	0.2978
2.48333	0.27939			2.48333	0.29725
2.485	0.27949			2.485	0.29761
2.48667	0.27847			2.48667	0.29694
2.48833	0.27684			2.48833	0.29652
2.49	0.27558			2.49	0.29592
2.49167	0.27475			2.49167	0.29569
2.49333	0.27467			2.49333	0.29551
2.495	0.27399			2.495	0.29489
2.49667	0.27341			2.49667	0.29379
2.49833	0.27274			2.49833	0.29348
2.5	0.27336			2.5	0.29409
2.50167	0.27395			2.50167	0.2948
2.50333	0.27324			2.50333	0.29447
2.505	0.27272			2.505	0.29416
2.50667	0.27296			2.50667	0.29526
2.50833	0.27318			2.50833	0.29611
2.51	0.27292			2.51	0.29629
2.51167	0.2731			2.51167	0.29673
2.51333	0.27202			2.51333	0.29646
2.515	0.27095			2.515	0.2959
2.51667	0.26986			2.51667	0.29518
2.51833	0.26902			2.51833	0.29412
2.52	0.26907			2.52	0.29329
2.52167	0.26963			2.52167	0.29338
2.52333	0.26944			2.52333	0.29351
2.525	0.27024			2.525	0.29372
2.52667	0.27012			2.52667	0.29322
2.52833	0.26949			2.52833	0.29339
2.53	0.26932			2.53	0.29343
2.53167	0.26884			2.53167	0.29373
2.53333	0.26904			2.53333	0.2946
2.535	0.26901			2.535	0.29489
2.53667	0.26894			2.53667	0.29548
2.53833	0.27009			2.53833	0.2963
2.54	0.27036			2.54	0.29603
2.54167	0.2714			2.54167	0.29635
2.54333	0.27221			2.54333	0.29644
2.545	0.27232			2.545	0.29672
2.54667	0.2721			2.54667	0.2968
2.54833	0.27201			2.54833	0.29671
2.55	0.27179			2.55	0.29688
2.55167	0.27154			2.55167	0.29694
2.55333	0.27109			2.55333	0.29669
2.555	0.27104			2.555	0.29768
2.55667	0.27106			2.55667	0.29718
2.55833	0.26993			2.55833	0.29564
2.56	0.26836			2.56	0.29453
2.56167	0.2675			2.56167	0.29346
2.56333	0.26707			2.56333	0.29343
2.565	0.26816			2.565	0.29398
2.56667	0.268			2.56667	0.29431
2.56833	0.26765			2.56833	0.29364
2.57	0.2666			2.57	0.29368
2.57167	0.26634			2.57167	0.29379
2.57333	0.26648			2.57333	0.29457
2.575	0.26705			2.575	0.29536
2.57667	0.26728			2.57667	0.2963
2.57833	0.26731			2.57833	0.29658
2.58	0.26635			2.58	0.29602
2.58167	0.267			2.58167	0.29543
2.58333	0.26772			2.58333	0.29556
2.585	0.26799			2.585	0.29616
2.58667	0.26712			2.58667	0.29613
2.58833	0.26688			2.58833	0.29575
2.59	0.26656			2.59	0.29615
2.59167	0.26597			2.59167	0.29613
2.59333	0.26586			2.59333	0.29658
2.595	0.26599			2.595	0.29671
2.59667	0.26693			2.59667	0.29708
2.59833	0.26735			2.59833	0.29718
2.6	0.26787			2.6	0.29843
2.60167	0.2671			2.60167	0.29746
2.60333	0.26711			2.60333	0.29798
2.605	0.26727			2.605	0.29861
2.60667	0.26825			2.60667	0.29915
2.60833	0.26765			2.60833	0.2985
2.61	0.26743			2.61	0.29746
2.61167	0.26655			2.61167	0.29725
2.61333	0.26602			2.61333	0.29691
2.615	0.26561			2.615	0.29598
2.61667	0.26438			2.61667	0.29453
2.61833	0.26389			2.61833	0.29304
2.62	0.26383			2.62	0.29268
2.62167	0.26331			2.62167	0.29225
2.62333	0.26356			2.62333	0.29287
2.625	0.26324			2.625	0.29265
2.62667	0.26351			2.62667	0.29317
2.62833	0.26335			2.62833	0.29427
2.63	0.26329			2.63	0.2951
2.63167	0.26358			2.63167	0.29507
2.63333	0.264			2.63333	0.2953
2.635	0.26364			2.635	0.29517
2.63667	0.26344			2.63667	0.29494
2.63833	0.26281			2.63833	0.29393
2.64	0.26251			2.64	0.29354
2.64167	0.26193			2.64167	0.29323
2.64333	0.26192			2.64333	0.29332
2.645	0.26138			2.645	0.29251
2.64667	0.25979			2.64667	0.29083
2.64833	0.25913			2.64833	0.29036
2.65	0.25892			2.65	0.28948
2.65167	0.25927			2.65167	0.28989
2.65333	0.25871			2.65333	0.28961
2.655	0.25871			2.655	0.29083
2.65667	0.25802			2.65667	0.29148
2.65833	0.25845			2.65833	0.29157
2.66	0.26029			2.66	0.29321
2.66167	0.26052			2.66167	0.29332
2.66333	0.2604			2.66333	0.29233
2.665	0.26071			2.665	0.29257
2.66667	0.26095			2.66667	0.29269
2.66833	0.26075			2.66833	0.29329
2.67	0.26087			2.67	0.29447
2.67167	0.2615			2.67167	0.29434
2.67333	0.26173			2.67333	0.29428
2.675	0.26254			2.675	0.2941
2.67667	0.26237			2.67667	0.2942
2.67833	0.26146			2.67833	0.29455
2.68	0.26173			2.68	0.29537
2.68167	0.26164			2.68167	0.29608
2.68333	0.26177			2.68333	0.29614
2.685	0.26187			2.685	0.29598
2.68667	0.26194			2.68667	0.29534
2.68833	0.26213			2.68833	0.29536
2.69	0.26171			2.69	0.29494
2.69167	0.26208			2.69167	0.29501
2.69333	0.26207			2.69333	0.29504
2.695	0.2622			2.695	0.29566
2.69667	0.26256			2.69667	0.29633
2.69833	0.2626			2.69833	0.29726
2.7	0.26189			2.7	0.29743
2.70167	0.26238			2.70167	0.29829
2.70333	0.26276			2.70333	0.29875
2.705	0.26354			2.705	0.29922
2.70667	0.26344			2.70667	0.29936
2.70833	0.26341			2.70833	0.29974
2.71	0.26302			2.71	0.29948
2.71167	0.26415			2.71167	0.29985
2.71333	0.26447			2.71333	0.29952
2.715	0.26541			2.715	0.29992
2.71667	0.2664			2.71667	0.30066
2.71833	0.26754			2.71833	0.30138
2.72	0.26727			2.72	0.30107
2.72167	0.26686			2.72167	0.30034
2.72333	0.26602			2.72333	0.29941
2.725	0.26616			2.725	0.29925
2.72667	0.26707			2.72667	0.29975
2.72833	0.26822			2.72833	0.30069
2.73	0.26884			2.73	0.30184
2.73167	0.2681			2.73167	0.30144
2.73333	0.26732			2.73333	0.30105
2.735	0.26753			2.735	0.3019
2.73667	0.26805			2.73667	0.30272
2.73833	0.26852			2.73833	0.30361
2.74	0.26875			2.74	0.30456
2.74167	0.26866			2.74167	0.30597
2.74333	0.2685			2.74333	0.30924
2.745	0.26844			2.745	0.31305
2.74667	0.26761			2.74667	0.31803
2.74833	0.2676			2.74833	0.3255
2.75	0.26802			2.75	0.33458
2.75167	0.26815			2.75167	0.34463
2.75333	0.26807			2.75333	0.35788
2.755	0.26778			2.755	0.37456
2.75667	0.26814			2.75667	0.39419
2.75833	0.26784			2.75833	0.41794
2.76	0.2678			2.76	0.44473
2.76167	0.26862			2.76167	0.47609
2.76333	0.27141			2.76333	0.51232
2.765	0.27364			2.765	0.5515
2.76667	0.27567			2.76667	0.59395
2.76833	0.27831			2.76833	0.63949
2.77	0.28219			2.77	0.68923
2.77167	0.28806			2.77167	0.74234
2.77333	0.29494			2.77333	0.79753
2.775	0.30346			2.775	0.8554
2.77667	0.31415			2.77667	0.91558
2.77833	0.32697			2.77833	0.97692
2.78	0.34252			2.78	1.03914
2.78167	0.36124			2.78167	1.10244
2.78333	0.38286			2.78333	1.16556
2.785	0.40999			2.785	1.22965
2.78667	0.44023			2.78667	1.29207
2.78833	0.47271			2.78833	1.35405
2.79	0.50901			2.79	1.41507
2.79167	0.55011			2.79167	1.47546
2.79333	0.59425			2.79333	1.53427
2.795	0.64137			2.795	1.59109
2.79667	0.6926			2.79667	1.64615
2.79833	0.74566			2.79833	1.69908
2.8	0.80094			2.8	1.74965
2.80167	0.85826			2.80167	1.79912
2.80333	0.91708			2.80333	1.84701
2.805	0.97609			2.805	1.89248
2.80667	1.03621			2.80667	1.93544
2.80833	1.09693			2.80833	1.97671
2.81	1.15791			2.81	2.0164
2.81167	1.21826			2.81167	2.05354
2.81333	1.2783			2.81333	2.08839
2.815	1.33743			2.815	2.12238
2.81667	1.39475			2.81667	2.15395
2.81833	1.44988			2.81833	2.18321
2.82	1.50413			2.82	2.21133
2.82167	1.55738			2.82167	2.2374
2.82333	1.60921			2.82333	2.26263
2.825	1.65843			2.825	2.28595
2.82667	1.70496			2.82667	2.30669
2.82833	1.74897			2.82833	2.32512
2.83	1.79169			2.83	2.34265
2.83167	1.83275			2.83167	2.35924
2.83333	1.87194			2.83333	2.37441
2.835	1.90981			2.835	2.38766
2.83667	1.94551			2.83667	2.3987
2.83833	1.97892			2.83833	2.40801
2.84	2.01012			2.84	2.41763
2.84167	2.04119			2.84167	2.42756
2.84333	2.06993			2.84333	2.43584
2.845	2.097			2.845	2.44227
2.84667	2.12197			2.84667	2.44738
2.84833	2.14539			2.84833	2.45297
2.85	2.16745			2.85	2.45699
2.85167	2.18842			2.85167	2.46062
2.85333	2.20987			2.85333	2.46431
2.855	2.22896			2.855	2.46699
2.85667	2.24448			2.85667	2.46767
2.85833	2.25888			2.85833	2.46786
2.86	2.27292			2.86	2.46816
2.86167	2.2868			2.86167	2.4685
2.86333	2.29762			2.86333	2.46684
2.865	2.30724			2.865	2.46421
2.86667	2.31625			2.86667	2.4606
2.86833	2.32393			2.86833	2.4578
2.87	2.33068			2.87	2.45445
2.87167	2.33652			2.87167	2.45007
2.87333	2.34238			2.87333	2.44537
2.875	2.34765			2.875	2.44135
2.87667	2.35252			2.87667	2.43722
2.87833	2.35642			2.87833	2.43236
2.88	2.35855			2.88	2.42677
2.88167	2.36019			2.88167	2.42161
2.88333	2.36071			2.88333	2.41539
2.885	2.36184			2.885	2.41042
2.88667	2.36177			2.88667	2.40489
2.88833	2.35997			2.88833	2.39761
2.89	2.35828			2.89	2.3901
2.89167	2.35619			2.89167	2.38218
2.89333	2.35297			2.89333	2.3748
2.895	2.34899			2.895	2.36664
2.89667	2.34528			2.89667	2.35872
2.89833	2.3415			2.89833	2.3507
2.9	2.33748			2.9	2.34258
2.90167	2.33347			2.90167	2.33381
2.90333	2.32836			2.90333	2.32518
2.905	2.32409			2.905	2.31816
2.90667	2.31903			2.90667	2.31047
2.90833	2.31432			2.90833	2.30172
2.91	2.30865			2.91	2.29293
2.91167	2.30227			2.91167	2.28307
2.91333	2.29586			2.91333	2.2742
2.915	2.28912			2.915	2.26508
2.91667	2.2815			2.91667	2.25534
2.91833	2.27431			2.91833	2.24691
2.92	2.26752			2.92	2.23903
2.92167	2.26056			2.92167	2.2303
2.92333	2.25446			2.92333	2.22149
2.925	2.24715			2.925	2.21247
2.92667	2.23937			2.92667	2.20302
2.92833	2.23173			2.92833	2.19441
2.93	2.2244			2.93	2.18512
2.93167	2.21711			2.93167	2.17583
2.93333	2.21025			2.93333	2.16705
2.935	2.20268			2.935	2.15823
2.93667	2.19481			2.93667	2.14948
2.93833	2.18621			2.93833	2.13982
2.94	2.17788			2.94	2.12993
2.94167	2.16989			2.94167	2.11972
2.94333	2.16195			2.94333	2.10928
2.945	2.15378			2.945	2.0993
2.94667	2.14529			2.94667	2.08865
2.94833	2.13534			2.94833	2.07782
2.95	2.12601			2.95	2.06877
2.95167	2.11767			2.95167	2.06012
2.95333	2.1081			2.95333	2.05092
2.955	2.09968			2.955	2.04181
2.95667	2.09148			2.95667	2.03221
2.95833	2.08345			2.95833	2.02342
2.96	2.07489			2.96	2.01489
2.96167	2.0663			2.96167	2.0057
2.96333	2.05753			2.96333	1.99561
2.965	2.04836			2.965	1.98676
2.96667	2.03968			2.96667	1.97748
2.96833	2.03119			2.96833	1.96828
2.97	2.02229			2.97	1.95815
2.97167	2.01344			2.97167	1.94829
2.97333	2.00382			2.97333	1.93773
2.975	1.9947			2.975	1.92828
2.97667	1.9848			2.97667	1.91762
2.97833	1.97485			2.97833	1.90722
2.98	1.96471			2.98	1.8976
2.98167	1.95555			2.98167	1.88854
2.98333	1.94521			2.98333	1.87839
2.985	1.93472			2.985	1.86737
2.98667	1.92472			2.98667	1.85718
2.98833	1.91538			2.98833	1.84723
2.99	1.90698			2.99	1.83853
2.99167	1.89797			2.99167	1.82948
2.99333	1.88905			2.99333	1.82064
2.995	1.88008			2.995	1.81136
2.99667	1.87126			2.99667	1.80231
2.99833	1.86237			2.99833	1.79329
3	1.85292			3	1.78378
3.00167	1.84354			3.00167	1.77363
3.00333	1.83427			3.00333	1.76466
3.005	1.82515			3.005	1.75565
3.00667	1.81665			3.00667	1.7469
3.00833	1.80829			3.00833	1.73803
3.01	1.79949			3.01	1.72959
3.01167	1.7909			3.01167	1.72104
3.01333	1.78186			3.01333	1.7115
3.015	1.77362			3.015	1.7025
3.01667	1.76577			3.01667	1.69378
3.01833	1.7586			3.01833	1.68526
3.02	1.75014			3.02	1.67663
3.02167	1.74046			3.02167	1.66689
3.02333	1.73071			3.02333	1.65742
3.025	1.72127			3.025	1.64738
3.02667	1.71141			3.02667	1.63773
3.02833	1.70257			3.02833	1.62845
3.03	1.69373			3.03	1.61973
3.03167	1.68401			3.03167	1.61053
3.03333	1.67533			3.03333	1.60194
3.035	1.66664			3.035	1.59433
3.03667	1.65779			3.03667	1.58607
3.03833	1.6487			3.03833	1.57777
3.04	1.64071			3.04	1.5688
3.04167	1.63199			3.04167	1.55987
3.04333	1.62259			3.04333	1.55066
3.045	1.61354			3.045	1.54139
3.04667	1.60464			3.04667	1.53261
3.04833	1.59612			3.04833	1.52436
3.05	1.58766			3.05	1.51673
3.05167	1.57963			3.05167	1.50874
3.05333	1.57098			3.05333	1.50075
3.055	1.5626			3.055	1.49292
3.05667	1.55422			3.05667	1.48396
3.05833	1.5454			3.05833	1.47483
3.06	1.5369			3.06	1.46644
3.06167	1.52828			3.06167	1.45763
3.06333	1.51966			3.06333	1.44874
3.065	1.5125			3.065	1.44121
3.06667	1.50461			3.06667	1.43295
3.06833	1.49643			3.06833	1.42487
3.07	1.48749			3.07	1.41641
3.07167	1.47896			3.07167	1.40827
3.07333	1.47156			3.07333	1.40011
3.075	1.46361			3.075	1.39272
3.07667	1.45589			3.07667	1.38454
3.07833	1.44719			3.07833	1.37597
3.08	1.43851			3.08	1.36802
3.08167	1.43013			3.08167	1.35991
3.08333	1.42232			3.08333	1.35225
3.085	1.41488			3.085	1.34531
3.08667	1.40696			3.08667	1.33815
3.08833	1.39916			3.08833	1.33068
3.09	1.39278			3.09	1.32269
3.09167	1.3858			3.09167	1.31573
3.09333	1.37779			3.09333	1.30874
3.095	1.36944			3.095	1.30141
3.09667	1.36132			3.09667	1.29346
3.09833	1.35381			3.09833	1.28621
3.1	1.34639			3.1	1.27963
3.10167	1.33895			3.10167	1.27415
3.10333	1.33129			3.10333	1.26822
3.105	1.32383			3.105	1.26137
3.10667	1.31763			3.10667	1.25576
3.10833	1.31027			3.10833	1.24907
3.11	1.30276			3.11	1.24305
3.11167	1.29618			3.11167	1.23641
3.11333	1.29048			3.11333	1.23089
3.115	1.28541			3.115	1.22648
3.11667	1.28021			3.11667	1.22211
3.11833	1.27333			3.11833	1.21595
3.12	1.2659			3.12	1.20959
3.12167	1.25865			3.12167	1.20261
3.12333	1.25153			3.12333	1.19657
3.125	1.24428			3.125	1.19047
3.12667	1.23703			3.12667	1.18445
3.12833	1.23027			3.12833	1.17884
3.13	1.224			3.13	1.17394
3.13167	1.21738			3.13167	1.16929
3.13333	1.21076			3.13333	1.16485
3.135	1.2039			3.135	1.15971
3.13667	1.1968			3.13667	1.15476
3.13833	1.1906			3.13833	1.15023
3.14	1.18437			3.14	1.14544
3.14167	1.17833			3.14167	1.14166
3.14333	1.17341			3.14333	1.13817
3.145	1.16789			3.145	1.13508
3.14667	1.16264			3.14667	1.13323
3.14833	1.15816			3.14833	1.13123
3.15	1.15453			3.15	1.12956
3.15167	1.15101			3.15167	1.12775
3.15333	1.14813			3.15333	1.12609
3.155	1.14547			3.155	1.12492
3.15667	1.14118			3.15667	1.12331
3.15833	1.13634			3.15833	1.12059
3.16	1.13256			3.16	1.11876
3.16167	1.12869			3.16167	1.11732
3.16333	1.12551			3.16333	1.11729
3.165	1.12289			3.165	1.11639
3.16667	1.11952			3.16667	1.11476
3.16833	1.1164			3.16833	1.1141
3.17	1.11386			3.17	1.1137
3.17167	1.11048			3.17167	1.11267
3.17333	1.10712			3.17333	1.11245
3.175	1.10454			3.175	1.11228
3.17667	1.10305			3.17667	1.11305
3.17833	1.10221			3.17833	1.11512
3.18	1.10184			3.18	1.11686
3.18167	1.10046			3.18167	1.11752
3.18333	1.09885			3.18333	1.11769
3.185	1.09742			3.185	1.11867
3.18667	1.09544			3.18667	1.11955
3.18833	1.09468			3.18833	1.12059
3.19	1.09379			3.19	1.12185
3.19167	1.09394			3.19167	1.12345
3.19333	1.09401			3.19333	1.12465
3.195	1.09381			3.195	1.12549
3.19667	1.0944			3.19667	1.12689
3.19833	1.09362			3.19833	1.12737
3.2	1.09399			3.2	1.12857
3.20167	1.09356			3.20167	1.13035
3.20333	1.09283			3.20333	1.13162
3.205	1.09267			3.205	1.13173
3.20667	1.09307			3.20667	1.13232
3.20833	1.09315			3.20833	1.13293
3.21	1.09243			3.21	1.1335
3.21167	1.09266			3.21167	1.13545
3.21333	1.0934			3.21333	1.13762
3.215	1.09489			3.215	1.13943
3.21667	1.09524			3.21667	1.14052
3.21833	1.09533			3.21833	1.14297
3.22	1.0961			3.22	1.14451
3.22167	1.09668			3.22167	1.14544
3.22333	1.09734			3.22333	1.14621
3.225	1.09766			3.225	1.1475
3.22667	1.09807			3.22667	1.14907
3.22833	1.09878			3.22833	1.15008
3.23	1.0996			3.23	1.15159
3.23167	1.10076			3.23167	1.1533
3.23333	1.10176			3.23333	1.15509
3.235	1.10108			3.235	1.15461
3.23667	1.10091			3.23667	1.15466
3.23833	1.10051			3.23833	1.15526
3.24	1.10111			3.24	1.15692
3.24167	1.10217			3.24167	1.15792
3.24333	1.10218			3.24333	1.15885
3.245	1.1023			3.245	1.15893
3.24667	1.10272			3.24667	1.15897
3.24833	1.10333			3.24833	1.16005
3.25	1.10426			3.25	1.16035
3.25167	1.10439			3.25167	1.16081
3.25333	1.10399			3.25333	1.16077
3.255	1.10396			3.255	1.16053
3.25667	1.10435			3.25667	1.16016
3.25833	1.10491			3.25833	1.16077
3.26	1.1055			3.26	1.16148
3.26167	1.10657			3.26167	1.1624
3.26333	1.10841			3.26333	1.16311
3.265	1.1097			3.265	1.16383
3.26667	1.11045			3.26667	1.16368
3.26833	1.11143			3.26833	1.16441
3.27	1.11168			3.27	1.1657
3.27167	1.11262			3.27167	1.16635
3.27333	1.11377			3.27333	1.16721
3.275	1.11415			3.275	1.16815
3.27667	1.11529			3.27667	1.16941
3.27833	1.11551			3.27833	1.16957
3.28	1.1148			3.28	1.16901
3.28167	1.1148			3.28167	1.16895
3.28333	1.11615			3.28333	1.16965
3.285	1.11682			3.285	1.16955
3.28667	1.11673			3.28667	1.16978
3.28833	1.11672			3.28833	1.17005
3.29	1.11703			3.29	1.17028
3.29167	1.11743			3.29167	1.17014
3.29333	1.11787			3.29333	1.17061
3.295	1.11813			3.295	1.17038
3.29667	1.11809			3.29667	1.17042
3.29833	1.11894			3.29833	1.17033
3.3	1.11948			3.3	1.17051
3.30167	1.11943			3.30167	1.16957
3.30333	1.119			3.30333	1.1687
3.305	1.11774			3.305	1.16853
3.30667	1.11644			3.30667	1.16806
3.30833	1.11636			3.30833	1.16785
3.31	1.1165			3.31	1.16808
3.31167	1.11571			3.31167	1.16785
3.31333	1.11533			3.31333	1.16736
3.315	1.11587			3.315	1.16739
3.31667	1.11646			3.31667	1.16715
3.31833	1.1166			3.31833	1.16741
3.32	1.11668			3.32	1.16714
3.32167	1.11709			3.32167	1.16785
3.32333	1.11775			3.32333	1.16852
3.325	1.11938			3.325	1.16921
3.32667	1.1197			3.32667	1.16914
3.32833	1.11954			3.32833	1.16782
[truncated: 25,003 more rows]

## Sheet: Fig. 4
Fig. 4b			Fig. 4c			Fig. 4d			Fig. 4e			Fig. 4f			Fig. 4g			Fig. 4h			Fig. 4i
Time(min)	Value(mAU)		Time(min)	Value(mAU)		Time(min)	Value(mAU)		Time(min)	Value(mAU)		Time(min)	Value(mAU)		Time(min)	Value(mAU)		Time(min)	Value(mAU)		Time(min)	Value(mAU)
0	-0.01373		0	-0.01085		0	-0.02521		0	0.06828		0	-0.01251		0	-0.01012		0	-0.02491		0	-0.00366
0.001667	-0.01376		0.001667	-0.01076		0.001667	-0.02526		0.001667	0.06842		0.001667	-0.0125		0.001667	-0.0101		0.001667	-0.02484		0.001667	-0.00378
0.003333	-0.0142		0.003333	-0.01008		0.003333	-0.02568		0.003333	0.06972		0.003333	-0.01243		0.003333	-0.00992		0.003333	-0.02431		0.003333	-0.00475
0.005	-0.01511		0.005	-0.01003		0.005	-0.02541		0.005	0.07096		0.005	-0.01243		0.005	-0.00955		0.005	-0.02418		0.005	-0.00489
0.006667	-0.01626		0.006667	-0.01016		0.006667	-0.02482		0.006667	0.07228		0.006667	-0.01303		0.006667	-0.00922		0.006667	-0.02396		0.006667	-0.00506
0.008333	-0.01735		0.008333	-0.0107		0.008333	-0.02408		0.008333	0.07231		0.008333	-0.01349		0.008333	-0.00991		0.008333	-0.02308		0.008333	-0.00574
0.01	-0.01785		0.01	-0.01067		0.01	-0.02382		0.01	0.07236		0.01	-0.01392		0.01	-0.01044		0.01	-0.02281		0.01	-0.00703
0.011667	-0.01786		0.011667	-0.00984		0.011667	-0.02308		0.011667	0.07264		0.011667	-0.0152		0.011667	-0.01102		0.011667	-0.02238		0.011667	-0.00728
0.013333	-0.01789		0.013333	-0.00928		0.013333	-0.02247		0.013333	0.07364		0.013333	-0.01646		0.013333	-0.01097		0.013333	-0.02154		0.013333	-0.00653
0.015	-0.01786		0.015	-0.00875		0.015	-0.02256		0.015	0.0742		0.015	-0.01626		0.015	-0.01092		0.015	-0.02128		0.015	-0.00654
0.016667	-0.0178		0.016667	-0.0086		0.016667	-0.02282		0.016667	0.0742		0.016667	-0.01665		0.016667	-0.01123		0.016667	-0.02129		0.016667	-0.0064
0.018333	-0.0183		0.018333	-0.00902		0.018333	-0.0232		0.018333	0.0743		0.018333	-0.01632		0.018333	-0.0118		0.018333	-0.0207		0.018333	-0.00606
0.02	-0.01874		0.02	-0.00904		0.02	-0.02347		0.02	0.0745		0.02	-0.0166		0.02	-0.01162		0.02	-0.02053		0.02	-0.00589
0.021667	-0.0188		0.021667	-0.00865		0.021667	-0.02362		0.021667	0.07466		0.021667	-0.01666		0.021667	-0.01197		0.021667	-0.02016		0.021667	-0.00557
0.023333	-0.01911		0.023333	-0.00843		0.023333	-0.02381		0.023333	0.0746		0.023333	-0.01733		0.023333	-0.01177		0.023333	-0.02013		0.023333	-0.00576
0.025	-0.01909		0.025	-0.00775		0.025	-0.02379		0.025	0.07509		0.025	-0.01741		0.025	-0.01121		0.025	-0.01945		0.025	-0.00534
0.026667	-0.01947		0.026667	-0.00753		0.026667	-0.02415		0.026667	0.0754		0.026667	-0.01737		0.026667	-0.01084		0.026667	-0.01872		0.026667	-0.0054
0.028333	-0.01993		0.028333	-0.00725		0.028333	-0.02459		0.028333	0.07535		0.028333	-0.01729		0.028333	-0.01024		0.028333	-0.01919		0.028333	-0.0056
0.03	-0.02007		0.03	-0.00759		0.03	-0.02423		0.03	0.07494		0.03	-0.01751		0.03	-0.01005		0.03	-0.01923		0.03	-0.00602
0.031667	-0.02033		0.031667	-0.00778		0.031667	-0.02375		0.031667	0.07481		0.031667	-0.01759		0.031667	-0.01052		0.031667	-0.01946		0.031667	-0.00619
0.033333	-0.02044		0.033333	-0.00808		0.033333	-0.02353		0.033333	0.07487		0.033333	-0.01742		0.033333	-0.01094		0.033333	-0.02059		0.033333	-0.00645
0.035	-0.02085		0.035	-0.00834		0.035	-0.02317		0.035	0.07531		0.035	-0.01708		0.035	-0.01109		0.035	-0.02066		0.035	-0.00744
0.036667	-0.02138		0.036667	-0.00851		0.036667	-0.0228		0.036667	0.07508		0.036667	-0.01692		0.036667	-0.01105		0.036667	-0.02039		0.036667	-0.00716
0.038333	-0.02167		0.038333	-0.00908		0.038333	-0.02277		0.038333	0.07507		0.038333	-0.01707		0.038333	-0.0109		0.038333	-0.02031		0.038333	-0.00698
0.04	-0.02096		0.04	-0.00963		0.04	-0.02276		0.04	0.07485		0.04	-0.01705		0.04	-0.0098		0.04	-0.01975		0.04	-0.00699
0.041667	-0.02053		0.041667	-0.00988		0.041667	-0.02263		0.041667	0.0741		0.041667	-0.01705		0.041667	-0.00953		0.041667	-0.01923		0.041667	-0.00704
0.043333	-0.02		0.043333	-0.00951		0.043333	-0.02236		0.043333	0.07387		0.043333	-0.01741		0.043333	-0.00974		0.043333	-0.01912		0.043333	-0.00703
0.045	-0.02003		0.045	-0.0099		0.045	-0.0229		0.045	0.07415		0.045	-0.01726		0.045	-0.0095		0.045	-0.01934		0.045	-0.00763
0.046667	-0.01991		0.046667	-0.00983		0.046667	-0.02391		0.046667	0.07397		0.046667	-0.01798		0.046667	-0.00965		0.046667	-0.01944		0.046667	-0.00745
0.048333	-0.01957		0.048333	-0.00946		0.048333	-0.0244		0.048333	0.07399		0.048333	-0.01808		0.048333	-0.01008		0.048333	-0.0196		0.048333	-0.007
0.05	-0.01974		0.05	-0.00891		0.05	-0.02433		0.05	0.07376		0.05	-0.01784		0.05	-0.01055		0.05	-0.02031		0.05	-0.00715
0.051667	-0.01983		0.051667	-0.0089		0.051667	-0.02393		0.051667	0.07348		0.051667	-0.01792		0.051667	-0.01104		0.051667	-0.02095		0.051667	-0.0069
0.053333	-0.01985		0.053333	-0.00847		0.053333	-0.02372		0.053333	0.07367		0.053333	-0.01738		0.053333	-0.01149		0.053333	-0.02097		0.053333	-0.00642
0.055	-0.01978		0.055	-0.00832		0.055	-0.02348		0.055	0.07353		0.055	-0.01759		0.055	-0.01082		0.055	-0.02014		0.055	-0.00613
0.056667	-0.02021		0.056667	-0.00886		0.056667	-0.02355		0.056667	0.07316		0.056667	-0.01787		0.056667	-0.01136		0.056667	-0.01949		0.056667	-0.00608
0.058333	-0.02089		0.058333	-0.00838		0.058333	-0.02363		0.058333	0.07345		0.058333	-0.01781		0.058333	-0.01193		0.058333	-0.01955		0.058333	-0.00619
0.06	-0.02074		0.06	-0.00841		0.06	-0.02362		0.06	0.07327		0.06	-0.01833		0.06	-0.01219		0.06	-0.01944		0.06	-0.00627
0.061667	-0.02081		0.061667	-0.00901		0.061667	-0.02364		0.061667	0.07306		0.061667	-0.01879		0.061667	-0.01229		0.061667	-0.01968		0.061667	-0.0066
0.063333	-0.02138		0.063333	-0.00956		0.063333	-0.02379		0.063333	0.07286		0.063333	-0.01918		0.063333	-0.01207		0.063333	-0.01928		0.063333	-0.00634
0.065	-0.02168		0.065	-0.00894		0.065	-0.02348		0.065	0.07252		0.065	-0.01998		0.065	-0.01212		0.065	-0.01893		0.065	-0.00671
0.066667	-0.02203		0.066667	-0.00814		0.066667	-0.02383		0.066667	0.07245		0.066667	-0.02007		0.066667	-0.01219		0.066667	-0.0187		0.066667	-0.0069
0.068333	-0.02213		0.068333	-0.00821		0.068333	-0.02385		0.068333	0.07256		0.068333	-0.02057		0.068333	-0.01153		0.068333	-0.01878		0.068333	-0.0071
0.07	-0.02201		0.07	-0.00887		0.07	-0.02388		0.07	0.07214		0.07	-0.02095		0.07	-0.01158		0.07	-0.01889		0.07	-0.0072
0.071667	-0.02185		0.071667	-0.00925		0.071667	-0.0241		0.071667	0.07183		0.071667	-0.02056		0.071667	-0.01144		0.071667	-0.01882		0.071667	-0.00715
0.073333	-0.0219		0.073333	-0.00881		0.073333	-0.02456		0.073333	0.07262		0.073333	-0.02115		0.073333	-0.01106		0.073333	-0.01892		0.073333	-0.00739
0.075	-0.02169		0.075	-0.00855		0.075	-0.02554		0.075	0.07333		0.075	-0.02175		0.075	-0.01092		0.075	-0.01799		0.075	-0.00806
0.076667	-0.02168		0.076667	-0.00846		0.076667	-0.02581		0.076667	0.07359		0.076667	-0.02163		0.076667	-0.01113		0.076667	-0.01844		0.076667	-0.00794
0.078333	-0.02185		0.078333	-0.00951		0.078333	-0.02586		0.078333	0.07294		0.078333	-0.02113		0.078333	-0.01169		0.078333	-0.01844		0.078333	-0.00817
0.08	-0.02112		0.08	-0.01055		0.08	-0.02538		0.08	0.07259		0.08	-0.02115		0.08	-0.0115		0.08	-0.01893		0.08	-0.00827
0.081667	-0.02052		0.081667	-0.01064		0.081667	-0.02593		0.081667	0.07256		0.081667	-0.02087		0.081667	-0.01176		0.081667	-0.01886		0.081667	-0.00814
0.083333	-0.02031		0.083333	-0.01065		0.083333	-0.02586		0.083333	0.0728		0.083333	-0.02045		0.083333	-0.01183		0.083333	-0.01924		0.083333	-0.0088
0.085	-0.02077		0.085	-0.01081		0.085	-0.02518		0.085	0.07235		0.085	-0.0206		0.085	-0.01226		0.085	-0.01988		0.085	-0.00883
0.086667	-0.02126		0.086667	-0.01113		0.086667	-0.02551		0.086667	0.0723		0.086667	-0.02036		0.086667	-0.01223		0.086667	-0.01975		0.086667	-0.00871
0.088333	-0.02118		0.088333	-0.01102		0.088333	-0.02591		0.088333	0.07219		0.088333	-0.0201		0.088333	-0.01171		0.088333	-0.01999		0.088333	-0.00884
0.09	-0.02101		0.09	-0.01116		0.09	-0.02586		0.09	0.07242		0.09	-0.02034		0.09	-0.01114		0.09	-0.02034		0.09	-0.00876
0.091667	-0.02049		0.091667	-0.0112		0.091667	-0.02594		0.091667	0.07183		0.091667	-0.0211		0.091667	-0.01121		0.091667	-0.02038		0.091667	-0.00862
0.093333	-0.02089		0.093333	-0.01106		0.093333	-0.02578		0.093333	0.07169		0.093333	-0.02053		0.093333	-0.01134		0.093333	-0.02022		0.093333	-0.0083
0.095	-0.02096		0.095	-0.01106		0.095	-0.02637		0.095	0.07135		0.095	-0.02043		0.095	-0.01189		0.095	-0.02028		0.095	-0.00823
0.096667	-0.02122		0.096667	-0.01105		0.096667	-0.02615		0.096667	0.07079		0.096667	-0.02068		0.096667	-0.01192		0.096667	-0.02062		0.096667	-0.0082
0.098333	-0.02174		0.098333	-0.01077		0.098333	-0.02621		0.098333	0.06999		0.098333	-0.02006		0.098333	-0.01213		0.098333	-0.02062		0.098333	-0.00831
0.1	-0.02208		0.1	-0.01035		0.1	-0.02679		0.1	0.07035		0.1	-0.02023		0.1	-0.01229		0.1	-0.0209		0.1	-0.00816
0.101667	-0.02237		0.101667	-0.01043		0.101667	-0.02717		0.101667	0.07039		0.101667	-0.0201		0.101667	-0.01251		0.101667	-0.02138		0.101667	-0.0086
0.103333	-0.02269		0.103333	-0.01		0.103333	-0.02661		0.103333	0.07041		0.103333	-0.01993		0.103333	-0.01246		0.103333	-0.02176		0.103333	-0.00885
0.105	-0.02317		0.105	-0.01014		0.105	-0.02627		0.105	0.07058		0.105	-0.01989		0.105	-0.01261		0.105	-0.02219		0.105	-0.00842
0.106667	-0.0236		0.106667	-0.00995		0.106667	-0.02613		0.106667	0.07082		0.106667	-0.02027		0.106667	-0.01298		0.106667	-0.02183		0.106667	-0.00843
0.108333	-0.02299		0.108333	-0.01013		0.108333	-0.02607		0.108333	0.07058		0.108333	-0.02085		0.108333	-0.01272		0.108333	-0.02115		0.108333	-0.00818
0.11	-0.02207		0.11	-0.01045		0.11	-0.02572		0.11	0.07008		0.11	-0.02112		0.11	-0.01235		0.11	-0.02041		0.11	-0.00857
0.111667	-0.0223		0.111667	-0.01049		0.111667	-0.02557		0.111667	0.07005		0.111667	-0.02078		0.111667	-0.01182		0.111667	-0.02056		0.111667	-0.00862
0.113333	-0.023		0.113333	-0.01046		0.113333	-0.02563		0.113333	0.07007		0.113333	-0.02067		0.113333	-0.01196		0.113333	-0.02042		0.113333	-0.0088
0.115	-0.02289		0.115	-0.01018		0.115	-0.02592		0.115	0.0703		0.115	-0.02084		0.115	-0.01164		0.115	-0.02112		0.115	-0.0094
0.116667	-0.0229		0.116667	-0.01042		0.116667	-0.02613		0.116667	0.07044		0.116667	-0.02074		0.116667	-0.01127		0.116667	-0.021		0.116667	-0.00987
0.118333	-0.02365		0.118333	-0.01089		0.118333	-0.02693		0.118333	0.0707		0.118333	-0.02095		0.118333	-0.01126		0.118333	-0.02143		0.118333	-0.00982
0.12	-0.02397		0.12	-0.01117		0.12	-0.02712		0.12	0.07046		0.12	-0.02094		0.12	-0.01182		0.12	-0.02145		0.12	-0.00901
0.121667	-0.02379		0.121667	-0.01055		0.121667	-0.02656		0.121667	0.07071		0.121667	-0.02072		0.121667	-0.01247		0.121667	-0.02143		0.121667	-0.00836
0.123333	-0.02358		0.123333	-0.01061		0.123333	-0.02644		0.123333	0.07077		0.123333	-0.02044		0.123333	-0.01298		0.123333	-0.02158		0.123333	-0.00785
0.125	-0.02344		0.125	-0.01066		0.125	-0.02655		0.125	0.07024		0.125	-0.02013		0.125	-0.01309		0.125	-0.02135		0.125	-0.00802
0.126667	-0.0232		0.126667	-0.01064		0.126667	-0.02605		0.126667	0.07027		0.126667	-0.01962		0.126667	-0.0131		0.126667	-0.02089		0.126667	-0.0085
0.128333	-0.02319		0.128333	-0.01084		0.128333	-0.02536		0.128333	0.07025		0.128333	-0.01984		0.128333	-0.01314		0.128333	-0.02089		0.128333	-0.00826
0.13	-0.02357		0.13	-0.01135		0.13	-0.02538		0.13	0.06997		0.13	-0.02012		0.13	-0.01285		0.13	-0.02105		0.13	-0.00822
0.131667	-0.02426		0.131667	-0.01168		0.131667	-0.02538		0.131667	0.06941		0.131667	-0.02033		0.131667	-0.01273		0.131667	-0.02045		0.131667	-0.00873
0.133333	-0.02493		0.133333	-0.01156		0.133333	-0.02563		0.133333	0.06966		0.133333	-0.01992		0.133333	-0.01316		0.133333	-0.02079		0.133333	-0.0089
0.135	-0.02478		0.135	-0.01117		0.135	-0.02602		0.135	0.0696		0.135	-0.01976		0.135	-0.01346		0.135	-0.02111		0.135	-0.00895
0.136667	-0.02445		0.136667	-0.01148		0.136667	-0.0268		0.136667	0.0693		0.136667	-0.02025		0.136667	-0.01412		0.136667	-0.0211		0.136667	-0.00904
0.138333	-0.02395		0.138333	-0.01092		0.138333	-0.02629		0.138333	0.06897		0.138333	-0.02067		0.138333	-0.01436		0.138333	-0.02091		0.138333	-0.00873
0.14	-0.0234		0.14	-0.01038		0.14	-0.02586		0.14	0.06913		0.14	-0.02033		0.14	-0.01456		0.14	-0.02129		0.14	-0.00855
0.141667	-0.02335		0.141667	-0.01026		0.141667	-0.02523		0.141667	0.06959		0.141667	-0.02023		0.141667	-0.01452		0.141667	-0.02169		0.141667	-0.0089
0.143333	-0.0231		0.143333	-0.01021		0.143333	-0.02477		0.143333	0.06992		0.143333	-0.0199		0.143333	-0.01405		0.143333	-0.02177		0.143333	-0.00949
0.145	-0.02291		0.145	-0.01038		0.145	-0.02504		0.145	0.06992		0.145	-0.0194		0.145	-0.01404		0.145	-0.02157		0.145	-0.00967
0.146667	-0.02311		0.146667	-0.00983		0.146667	-0.02538		0.146667	0.07011		0.146667	-0.01999		0.146667	-0.01433		0.146667	-0.02118		0.146667	-0.00984
0.148333	-0.02338		0.148333	-0.0101		0.148333	-0.02512		0.148333	0.07047		0.148333	-0.01997		0.148333	-0.01409		0.148333	-0.02066		0.148333	-0.00993
0.15	-0.02381		0.15	-0.00993		0.15	-0.02499		0.15	0.07072		0.15	-0.01985		0.15	-0.01402		0.15	-0.02075		0.15	-0.00985
0.151667	-0.02404		0.151667	-0.00968		0.151667	-0.02485		0.151667	0.07064		0.151667	-0.02031		0.151667	-0.01357		0.151667	-0.02081		0.151667	-0.00988
0.153333	-0.02388		0.153333	-0.00944		0.153333	-0.02485		0.153333	0.06991		0.153333	-0.02003		0.153333	-0.01321		0.153333	-0.0211		0.153333	-0.01016
0.155	-0.02374		0.155	-0.00979		0.155	-0.02542		0.155	0.06936		0.155	-0.01925		0.155	-0.01303		0.155	-0.02169		0.155	-0.00993
0.156667	-0.02424		0.156667	-0.01039		0.156667	-0.02543		0.156667	0.06886		0.156667	-0.01922		0.156667	-0.01298		0.156667	-0.02221		0.156667	-0.00978
0.158333	-0.02493		0.158333	-0.01009		0.158333	-0.02583		0.158333	0.06838		0.158333	-0.01959		0.158333	-0.0128		0.158333	-0.02238		0.158333	-0.00969
0.16	-0.02438		0.16	-0.01049		0.16	-0.02614		0.16	0.06849		0.16	-0.01981		0.16	-0.01289		0.16	-0.02226		0.16	-0.00991
0.161667	-0.0241		0.161667	-0.01084		0.161667	-0.02703		0.161667	0.06832		0.161667	-0.02013		0.161667	-0.01262		0.161667	-0.02194		0.161667	-0.0106
0.163333	-0.02411		0.163333	-0.01131		0.163333	-0.02782		0.163333	0.06897		0.163333	-0.02036		0.163333	-0.01303		0.163333	-0.02153		0.163333	-0.01045
0.165	-0.02401		0.165	-0.01213		0.165	-0.02759		0.165	0.0684		0.165	-0.02044		0.165	-0.01307		0.165	-0.02101		0.165	-0.00995
0.166667	-0.02397		0.166667	-0.01227		0.166667	-0.02697		0.166667	0.06813		0.166667	-0.0201		0.166667	-0.01313		0.166667	-0.02088		0.166667	-0.00944
0.168333	-0.02386		0.168333	-0.01232		0.168333	-0.02658		0.168333	0.0688		0.168333	-0.02018		0.168333	-0.01324		0.168333	-0.0214		0.168333	-0.00978
0.17	-0.02344		0.17	-0.01258		0.17	-0.02692		0.17	0.0692		0.17	-0.02039		0.17	-0.01381		0.17	-0.02214		0.17	-0.01034
0.171667	-0.02364		0.171667	-0.01245		0.171667	-0.0272		0.171667	0.06934		0.171667	-0.02028		0.171667	-0.01411		0.171667	-0.02232		0.171667	-0.00998
0.173333	-0.02391		0.173333	-0.01244		0.173333	-0.02742		0.173333	0.06929		0.173333	-0.02059		0.173333	-0.01438		0.173333	-0.02197		0.173333	-0.00975
0.175	-0.02409		0.175	-0.01194		0.175	-0.02743		0.175	0.06902		0.175	-0.02102		0.175	-0.01381		0.175	-0.02186		0.175	-0.00992
0.176667	-0.02386		0.176667	-0.01112		0.176667	-0.02761		0.176667	0.06894		0.176667	-0.02118		0.176667	-0.01342		0.176667	-0.02207		0.176667	-0.00997
0.178333	-0.02402		0.178333	-0.01115		0.178333	-0.02733		0.178333	0.06911		0.178333	-0.0208		0.178333	-0.01333		0.178333	-0.02232		0.178333	-0.00993
0.18	-0.02392		0.18	-0.01114		0.18	-0.02707		0.18	0.06902		0.18	-0.02082		0.18	-0.01352		0.18	-0.02261		0.18	-0.01005
0.181667	-0.02333		0.181667	-0.01175		0.181667	-0.02664		0.181667	0.06838		0.181667	-0.02065		0.181667	-0.01348		0.181667	-0.02247		0.181667	-0.00964
0.183333	-0.02328		0.183333	-0.01262		0.183333	-0.02673		0.183333	0.06813		0.183333	-0.01972		0.183333	-0.01334		0.183333	-0.02273		0.183333	-0.00944
0.185	-0.02364		0.185	-0.01284		0.185	-0.02703		0.185	0.06808		0.185	-0.0194		0.185	-0.01253		0.185	-0.02296		0.185	-0.00932
0.186667	-0.02419		0.186667	-0.01243		0.186667	-0.02741		0.186667	0.06769		0.186667	-0.01938		0.186667	-0.01152		0.186667	-0.02306		0.186667	-0.00931
0.188333	-0.02446		0.188333	-0.01247		0.188333	-0.0281		0.188333	0.06762		0.188333	-0.01972		0.188333	-0.01156		0.188333	-0.02237		0.188333	-0.00959
0.19	-0.02379		0.19	-0.01224		0.19	-0.02836		0.19	0.06789		0.19	-0.0206		0.19	-0.01229		0.19	-0.02167		0.19	-0.00972
0.191667	-0.02346		0.191667	-0.01242		0.191667	-0.0284		0.191667	0.06818		0.191667	-0.02101		0.191667	-0.01303		0.191667	-0.02169		0.191667	-0.00949
0.193333	-0.02273		0.193333	-0.01239		0.193333	-0.02799		0.193333	0.0675		0.193333	-0.02061		0.193333	-0.0128		0.193333	-0.02162		0.193333	-0.01003
0.195	-0.02224		0.195	-0.01243		0.195	-0.0276		0.195	0.06761		0.195	-0.02103		0.195	-0.01299		0.195	-0.02157		0.195	-0.01051
0.196667	-0.02224		0.196667	-0.01235		0.196667	-0.02756		0.196667	0.06849		0.196667	-0.02127		0.196667	-0.01267		0.196667	-0.02141		0.196667	-0.01015
0.198333	-0.02242		0.198333	-0.01175		0.198333	-0.0273		0.198333	0.06819		0.198333	-0.02193		0.198333	-0.01267		0.198333	-0.02107		0.198333	-0.00961
0.2	-0.02249		0.2	-0.01173		0.2	-0.02724		0.2	0.06759		0.2	-0.0221		0.2	-0.01241		0.2	-0.02138		0.2	-0.00999
0.201667	-0.02215		0.201667	-0.01157		0.201667	-0.02767		0.201667	0.06743		0.201667	-0.02216		0.201667	-0.0129		0.201667	-0.02075		0.201667	-0.0101
0.203333	-0.02197		0.203333	-0.01123		0.203333	-0.02802		0.203333	0.06754		0.203333	-0.02199		0.203333	-0.01276		0.203333	-0.02049		0.203333	-0.01008
0.205	-0.02239		0.205	-0.01126		0.205	-0.02849		0.205	0.06851		0.205	-0.02191		0.205	-0.01274		0.205	-0.02053		0.205	-0.01007
0.206667	-0.02321		0.206667	-0.01134		0.206667	-0.02848		0.206667	0.06833		0.206667	-0.02169		0.206667	-0.01322		0.206667	-0.02161		0.206667	-0.00953
0.208333	-0.02278		0.208333	-0.01147		0.208333	-0.02769		0.208333	0.06795		0.208333	-0.02138		0.208333	-0.01354		0.208333	-0.02109		0.208333	-0.00946
0.21	-0.02222		0.21	-0.01157		0.21	-0.02798		0.21	0.06814		0.21	-0.02114		0.21	-0.01441		0.21	-0.02044		0.21	-0.00929
0.211667	-0.02189		0.211667	-0.0119		0.211667	-0.02818		0.211667	0.06794		0.211667	-0.02118		0.211667	-0.0152		0.211667	-0.02047		0.211667	-0.00903
0.213333	-0.02195		0.213333	-0.01192		0.213333	-0.02854		0.213333	0.06756		0.213333	-0.02138		0.213333	-0.01508		0.213333	-0.02076		0.213333	-0.00879
0.215	-0.02286		0.215	-0.01167		0.215	-0.02905		0.215	0.06654		0.215	-0.02171		0.215	-0.01462		0.215	-0.02078		0.215	-0.00877
0.216667	-0.02342		0.216667	-0.01191		0.216667	-0.02886		0.216667	0.06611		0.216667	-0.0222		0.216667	-0.01441		0.216667	-0.02115		0.216667	-0.00895
0.218333	-0.02372		0.218333	-0.01182		0.218333	-0.02905		0.218333	0.06581		0.218333	-0.0229		0.218333	-0.01476		0.218333	-0.02164		0.218333	-0.00872
0.22	-0.02317		0.22	-0.01196		0.22	-0.02905		0.22	0.06559		0.22	-0.02305		0.22	-0.01463		0.22	-0.02236		0.22	-0.0076
0.221667	-0.023		0.221667	-0.01178		0.221667	-0.02911		0.221667	0.06519		0.221667	-0.02257		0.221667	-0.01449		0.221667	-0.02226		0.221667	-0.00731
0.223333	-0.02302		0.223333	-0.01178		0.223333	-0.02883		0.223333	0.06511		0.223333	-0.02205		0.223333	-0.01369		0.223333	-0.02217		0.223333	-0.00739
0.225	-0.02328		0.225	-0.01175		0.225	-0.02898		0.225	0.06525		0.225	-0.02176		0.225	-0.01338		0.225	-0.02266		0.225	-0.00804
0.226667	-0.02351		0.226667	-0.01203		0.226667	-0.02898		0.226667	0.06556		0.226667	-0.02174		0.226667	-0.01341		0.226667	-0.0229		0.226667	-0.0084
0.228333	-0.02344		0.228333	-0.01221		0.228333	-0.02924		0.228333	0.06548		0.228333	-0.02166		0.228333	-0.01388		0.228333	-0.02335		0.228333	-0.00843
0.23	-0.02374		0.23	-0.01186		0.23	-0.02914		0.23	0.06587		0.23	-0.02191		0.23	-0.01384		0.23	-0.02234		0.23	-0.00931
0.231667	-0.02401		0.231667	-0.01219		0.231667	-0.02872		0.231667	0.06587		0.231667	-0.02189		0.231667	-0.01352		0.231667	-0.02245		0.231667	-0.00979
0.233333	-0.02382		0.233333	-0.01216		0.233333	-0.02876		0.233333	0.06621		0.233333	-0.0216		0.233333	-0.01299		0.233333	-0.0223		0.233333	-0.00942
0.235	-0.02373		0.235	-0.01152		0.235	-0.02938		0.235	0.0658		0.235	-0.02173		0.235	-0.01296		0.235	-0.02198		0.235	-0.00897
0.236667	-0.02424		0.236667	-0.01134		0.236667	-0.02967		0.236667	0.06611		0.236667	-0.02171		0.236667	-0.01318		0.236667	-0.02193		0.236667	-0.00938
0.238333	-0.0244		0.238333	-0.01179		0.238333	-0.02943		0.238333	0.06613		0.238333	-0.02221		0.238333	-0.01314		0.238333	-0.02195		0.238333	-0.00958
0.24	-0.02423		0.24	-0.01253		0.24	-0.02937		0.24	0.0655		0.24	-0.02289		0.24	-0.01313		0.24	-0.02227		0.24	-0.00959
0.241667	-0.02398		0.241667	-0.01303		0.241667	-0.02965		0.241667	0.06639		0.241667	-0.02313		0.241667	-0.0129		0.241667	-0.02305		0.241667	-0.00935
0.243333	-0.02407		0.243333	-0.01329		0.243333	-0.02907		0.243333	0.06692		0.243333	-0.02287		0.243333	-0.01285		0.243333	-0.02358		0.243333	-0.00976
0.245	-0.02438		0.245	-0.01307		0.245	-0.02898		0.245	0.06725		0.245	-0.02313		0.245	-0.01312		0.245	-0.02366		0.245	-0.0099
0.246667	-0.02364		0.246667	-0.01329		0.246667	-0.02914		0.246667	0.06679		0.246667	-0.02345		0.246667	-0.01314		0.246667	-0.02342		0.246667	-0.01054
0.248333	-0.02331		0.248333	-0.01298		0.248333	-0.02888		0.248333	0.06696		0.248333	-0.02402		0.248333	-0.01331		0.248333	-0.02328		0.248333	-0.01065
0.25	-0.02314		0.25	-0.01255		0.25	-0.02838		0.25	0.06754		0.25	-0.0243		0.25	-0.01392		0.25	-0.02332		0.25	-0.00967
0.251667	-0.0231		0.251667	-0.01211		0.251667	-0.02821		0.251667	0.06759		0.251667	-0.02429		0.251667	-0.0145		0.251667	-0.02372		0.251667	-0.00987
0.253333	-0.02282		0.253333	-0.0121		0.253333	-0.02816		0.253333	0.06734		0.253333	-0.02377		0.253333	-0.01381		0.253333	-0.02381		0.253333	-0.00984
0.255	-0.02297		0.255	-0.01185		0.255	-0.02794		0.255	0.06772		0.255	-0.02349		0.255	-0.01408		0.255	-0.02364		0.255	-0.00905
0.256667	-0.02285		0.256667	-0.01128		0.256667	-0.02785		0.256667	0.06735		0.256667	-0.02359		0.256667	-0.01409		0.256667	-0.02387		0.256667	-0.00885
0.258333	-0.0233		0.258333	-0.0111		0.258333	-0.02748		0.258333	0.06757		0.258333	-0.0232		0.258333	-0.01386		0.258333	-0.02358		0.258333	-0.00908
0.26	-0.02372		0.26	-0.01147		0.26	-0.02739		0.26	0.06761		0.26	-0.02328		0.26	-0.01394		0.26	-0.02397		0.26	-0.00874
0.261667	-0.02454		0.261667	-0.01178		0.261667	-0.02746		0.261667	0.06733		0.261667	-0.02252		0.261667	-0.01396		0.261667	-0.02445		0.261667	-0.00823
0.263333	-0.02475		0.263333	-0.01197		0.263333	-0.02757		0.263333	0.06719		0.263333	-0.02192		0.263333	-0.0135		0.263333	-0.024		0.263333	-0.00756
0.265	-0.02469		0.265	-0.01229		0.265	-0.02766		0.265	0.06693		0.265	-0.02134		0.265	-0.01319		0.265	-0.02378		0.265	-0.00806
0.266667	-0.02459		0.266667	-0.01264		0.266667	-0.02758		0.266667	0.06602		0.266667	-0.02127		0.266667	-0.01353		0.266667	-0.0235		0.266667	-0.00821
0.268333	-0.02462		0.268333	-0.01306		0.268333	-0.02852		0.268333	0.06549		0.268333	-0.02109		0.268333	-0.01379		0.268333	-0.02355		0.268333	-0.00789
0.27	-0.02478		0.27	-0.01302		0.27	-0.0292		0.27	0.06618		0.27	-0.02095		0.27	-0.01421		0.27	-0.02389		0.27	-0.00822
0.271667	-0.02488		0.271667	-0.01226		0.271667	-0.02934		0.271667	0.06637		0.271667	-0.02106		0.271667	-0.01437		0.271667	-0.02411		0.271667	-0.00874
0.273333	-0.02446		0.273333	-0.01211		0.273333	-0.02946		0.273333	0.06661		0.273333	-0.0219		0.273333	-0.01443		0.273333	-0.02405		0.273333	-0.00865
0.275	-0.02471		0.275	-0.01226		0.275	-0.02934		0.275	0.06606		0.275	-0.0228		0.275	-0.01496		0.275	-0.02492		0.275	-0.00829
0.276667	-0.0247		0.276667	-0.01273		0.276667	-0.02863		0.276667	0.06613		0.276667	-0.02315		0.276667	-0.01564		0.276667	-0.02472		0.276667	-0.008
0.278333	-0.02442		0.278333	-0.01272		0.278333	-0.02881		0.278333	0.06643		0.278333	-0.02245		0.278333	-0.01471		0.278333	-0.02487		0.278333	-0.00823
0.28	-0.02466		0.28	-0.01348		0.28	-0.02938		0.28	0.066		0.28	-0.02223		0.28	-0.01439		0.28	-0.025		0.28	-0.00868
0.281667	-0.02477		0.281667	-0.01372		0.281667	-0.02921		0.281667	0.06595		0.281667	-0.02195		0.281667	-0.01452		0.281667	-0.02493		0.281667	-0.00922
0.283333	-0.02543		0.283333	-0.01328		0.283333	-0.02897		0.283333	0.06582		0.283333	-0.02139		0.283333	-0.01537		0.283333	-0.02447		0.283333	-0.0092
0.285	-0.02537		0.285	-0.0131		0.285	-0.0291		0.285	0.06623		0.285	-0.02094		0.285	-0.01491		0.285	-0.02475		0.285	-0.00955
0.286667	-0.02524		0.286667	-0.01334		0.286667	-0.02917		0.286667	0.06628		0.286667	-0.02055		0.286667	-0.01487		0.286667	-0.02572		0.286667	-0.00973
0.288333	-0.02497		0.288333	-0.01406		0.288333	-0.02912		0.288333	0.06596		0.288333	-0.02049		0.288333	-0.01493		0.288333	-0.02607		0.288333	-0.01049
0.29	-0.0248		0.29	-0.01445		0.29	-0.02933		0.29	0.06582		0.29	-0.02098		0.29	-0.01451		0.29	-0.02568		0.29	-0.01
0.291667	-0.02467		0.291667	-0.0148		0.291667	-0.0292		0.291667	0.06631		0.291667	-0.02134		0.291667	-0.01419		0.291667	-0.02515		0.291667	-0.00967
0.293333	-0.02471		0.293333	-0.01558		0.293333	-0.02928		0.293333	0.06717		0.293333	-0.02073		0.293333	-0.01388		0.293333	-0.02506		0.293333	-0.00926
0.295	-0.02504		0.295	-0.01622		0.295	-0.0281		0.295	0.06694		0.295	-0.02066		0.295	-0.01323		0.295	-0.02516		0.295	-0.00897
0.296667	-0.02485		0.296667	-0.01614		0.296667	-0.02783		0.296667	0.06605		0.296667	-0.02086		0.296667	-0.01357		0.296667	-0.02526		0.296667	-0.00933
0.298333	-0.02504		0.298333	-0.01569		0.298333	-0.02762		0.298333	0.06548		0.298333	-0.02083		0.298333	-0.0135		0.298333	-0.02516		0.298333	-0.00933
0.3	-0.02481		0.3	-0.01551		0.3	-0.02744		0.3	0.06547		0.3	-0.02147		0.3	-0.01385		0.3	-0.02464		0.3	-0.00916
0.301667	-0.02473		0.301667	-0.01557		0.301667	-0.02719		0.301667	0.06572		0.301667	-0.02144		0.301667	-0.01425		0.301667	-0.02452		0.301667	-0.00891
0.303333	-0.02509		0.303333	-0.01561		0.303333	-0.02756		0.303333	0.06515		0.303333	-0.02125		0.303333	-0.01466		0.303333	-0.02398		0.303333	-0.00875
0.305	-0.02554		0.305	-0.01513		0.305	-0.02823		0.305	0.06522		0.305	-0.02103		0.305	-0.01479		0.305	-0.02393		0.305	-0.00864
0.306667	-0.02625		0.306667	-0.0146		0.306667	-0.02864		0.306667	0.06526		0.306667	-0.02116		0.306667	-0.01452		0.306667	-0.02373		0.306667	-0.0084
0.308333	-0.02654		0.308333	-0.01386		0.308333	-0.02854		0.308333	0.06493		0.308333	-0.02115		0.308333	-0.01409		0.308333	-0.02403		0.308333	-0.00848
0.31	-0.02646		0.31	-0.01362		0.31	-0.02793		0.31	0.0645		0.31	-0.02123		0.31	-0.0143		0.31	-0.02459		0.31	-0.00866
0.311667	-0.02615		0.311667	-0.01353		0.311667	-0.02738		0.311667	0.0643		0.311667	-0.02189		0.311667	-0.01404		0.311667	-0.02477		0.311667	-0.00904
0.313333	-0.02583		0.313333	-0.01347		0.313333	-0.02695		0.313333	0.06402		0.313333	-0.02155		0.313333	-0.01403		0.313333	-0.0247		0.313333	-0.00913
0.315	-0.02555		0.315	-0.01338		0.315	-0.02722		0.315	0.06404		0.315	-0.0215		0.315	-0.01387		0.315	-0.02453		0.315	-0.00909
0.316667	-0.02569		0.316667	-0.01327		0.316667	-0.0269		0.316667	0.06401		0.316667	-0.02167		0.316667	-0.01393		0.316667	-0.02478		0.316667	-0.00882
0.318333	-0.02594		0.318333	-0.01279		0.318333	-0.02727		0.318333	0.06409		0.318333	-0.02185		0.318333	-0.01384		0.318333	-0.02492		0.318333	-0.00889
0.32	-0.02617		0.32	-0.01362		0.32	-0.027		0.32	0.06404		0.32	-0.02241		0.32	-0.0139		0.32	-0.02428		0.32	-0.00861
0.321667	-0.02628		0.321667	-0.0138		0.321667	-0.02758		0.321667	0.06416		0.321667	-0.02323		0.321667	-0.01393		0.321667	-0.02464		0.321667	-0.00916
0.323333	-0.02592		0.323333	-0.014		0.323333	-0.02761		0.323333	0.064		0.323333	-0.02284		0.323333	-0.01356		0.323333	-0.0246		0.323333	-0.00901
0.325	-0.02573		0.325	-0.01448		0.325	-0.02837		0.325	0.06368		0.325	-0.02281		0.325	-0.01341		0.325	-0.02403		0.325	-0.00936
0.326667	-0.02578		0.326667	-0.01464		0.326667	-0.02849		0.326667	0.06328		0.326667	-0.02308		0.326667	-0.01323		0.326667	-0.02384		0.326667	-0.00998
0.328333	-0.02586		0.328333	-0.0148		0.328333	-0.02809		0.328333	0.06379		0.328333	-0.02323		0.328333	-0.0137		0.328333	-0.02378		0.328333	-0.00944
0.33	-0.02572		0.33	-0.01385		0.33	-0.02787		0.33	0.06397		0.33	-0.02296		0.33	-0.01373		0.33	-0.02402		0.33	-0.00922
0.331667	-0.0256		0.331667	-0.014		0.331667	-0.02873		0.331667	0.06349		0.331667	-0.02306		0.331667	-0.01377		0.331667	-0.02391		0.331667	-0.00879
0.333333	-0.02561		0.333333	-0.01482		0.333333	-0.02882		0.333333	0.06389		0.333333	-0.02299		0.333333	-0.01387		0.333333	-0.02414		0.333333	-0.00864
0.335	-0.02618		0.335	-0.01541		0.335	-0.02874		0.335	0.06403		0.335	-0.02291		0.335	-0.01424		0.335	-0.02432		0.335	-0.00891
0.336667	-0.0263		0.336667	-0.01544		0.336667	-0.02829		0.336667	0.06395		0.336667	-0.02362		0.336667	-0.01435		0.336667	-0.02426		0.336667	-0.00876
0.338333	-0.02663		0.338333	-0.01571		0.338333	-0.02814		0.338333	0.06432		0.338333	-0.02348		0.338333	-0.01438		0.338333	-0.02487		0.338333	-0.00775
0.34	-0.02693		0.34	-0.01541		0.34	-0.0281		0.34	0.06477		0.34	-0.02318		0.34	-0.01419		0.34	-0.02478		0.34	-0.00772
0.341667	-0.02684		0.341667	-0.01515		0.341667	-0.02808		0.341667	0.06499		0.341667	-0.02296		0.341667	-0.01459		0.341667	-0.02479		0.341667	-0.00797
0.343333	-0.02739		0.343333	-0.01486		0.343333	-0.02819		0.343333	0.06518		0.343333	-0.02274		0.343333	-0.01495		0.343333	-0.02459		0.343333	-0.00811
0.345	-0.02732		0.345	-0.01544		0.345	-0.02811		0.345	0.06464		0.345	-0.02263		0.345	-0.01476		0.345	-0.02397		0.345	-0.00765
0.346667	-0.02687		0.346667	-0.01583		0.346667	-0.02797		0.346667	0.06458		0.346667	-0.02218		0.346667	-0.01426		0.346667	-0.02388		0.346667	-0.00785
0.348333	-0.02705		0.348333	-0.0153		0.348333	-0.0282		0.348333	0.06444		0.348333	-0.02127		0.348333	-0.01442		0.348333	-0.02344		0.348333	-0.00848
0.35	-0.02708		0.35	-0.01507		0.35	-0.02803		0.35	0.06368		0.35	-0.02135		0.35	-0.01417		0.35	-0.02313		0.35	-0.00868
0.351667	-0.02715		0.351667	-0.01491		0.351667	-0.02843		0.351667	0.06378		0.351667	-0.02149		0.351667	-0.0142		0.351667	-0.02259		0.351667	-0.00882
0.353333	-0.027		0.353333	-0.01401		0.353333	-0.02872		0.353333	0.06429		0.353333	-0.02191		0.353333	-0.01424		0.353333	-0.02285		0.353333	-0.00868
0.355	-0.02687		0.355	-0.0139		0.355	-0.02884		0.355	0.06418		0.355	-0.02172		0.355	-0.01447		0.355	-0.02315		0.355	-0.0087
0.356667	-0.02714		0.356667	-0.01536		0.356667	-0.02908		0.356667	0.06391		0.356667	-0.02235		0.356667	-0.01494		0.356667	-0.02352		0.356667	-0.00864
0.358333	-0.02696		0.358333	-0.01568		0.358333	-0.02876		0.358333	0.06358		0.358333	-0.02259		0.358333	-0.01502		0.358333	-0.02391		0.358333	-0.00823
0.36	-0.02688		0.36	-0.01517		0.36	-0.02933		0.36	0.06337		0.36	-0.02271		0.36	-0.01537		0.36	-0.02408		0.36	-0.00825
0.361667	-0.02696		0.361667	-0.01453		0.361667	-0.02997		0.361667	0.06301		0.361667	-0.02199		0.361667	-0.01547		0.361667	-0.02484		0.361667	-0.00806
0.363333	-0.02729		0.363333	-0.01467		0.363333	-0.03043		0.363333	0.06315		0.363333	-0.02204		0.363333	-0.01557		0.363333	-0.02532		0.363333	-0.00776
0.365	-0.02723		0.365	-0.01433		0.365	-0.03079		0.365	0.06358		0.365	-0.02284		0.365	-0.01553		0.365	-0.02525		0.365	-0.00764
0.366667	-0.028		0.366667	-0.0144		0.366667	-0.03078		0.366667	0.06357		0.366667	-0.02305		0.366667	-0.01498		0.366667	-0.0248		0.366667	-0.00795
0.368333	-0.02798		0.368333	-0.01439		0.368333	-0.03109		0.368333	0.06372		0.368333	-0.02236		0.368333	-0.01475		0.368333	-0.02439		0.368333	-0.00833
0.37	-0.02726		0.37	-0.01459		0.37	-0.03099		0.37	0.06447		0.37	-0.02282		0.37	-0.0149		0.37	-0.02336		0.37	-0.00876
0.371667	-0.02654		0.371667	-0.01494		0.371667	-0.03087		0.371667	0.06464		0.371667	-0.02305		0.371667	-0.01446		0.371667	-0.02277		0.371667	-0.00924
0.373333	-0.02675		0.373333	-0.01502		0.373333	-0.03098		0.373333	0.06457		0.373333	-0.02293		0.373333	-0.01457		0.373333	-0.02256		0.373333	-0.00904
0.375	-0.02733		0.375	-0.01501		0.375	-0.03125		0.375	0.06441		0.375	-0.02251		0.375	-0.01368		0.375	-0.02237		0.375	-0.00888
0.376667	-0.02751		0.376667	-0.01464		0.376667	-0.03061		0.376667	0.06436		0.376667	-0.02233		0.376667	-0.0139		0.376667	-0.02204		0.376667	-0.00867
0.378333	-0.02731		0.378333	-0.01465		0.378333	-0.03124		0.378333	0.06374		0.378333	-0.02311		0.378333	-0.0142		0.378333	-0.02209		0.378333	-0.00816
0.38	-0.02643		0.38	-0.01476		0.38	-0.03151		0.38	0.06349		0.38	-0.02276		0.38	-0.01453		0.38	-0.02164		0.38	-0.00821
0.381667	-0.02623		0.381667	-0.01421		0.381667	-0.03128		0.381667	0.06307		0.381667	-0.02288		0.381667	-0.01447		0.381667	-0.022		0.381667	-0.00814
0.383333	-0.02582		0.383333	-0.01464		0.383333	-0.0312		0.383333	0.06314		0.383333	-0.02255		0.383333	-0.01459		0.383333	-0.02223		0.383333	-0.00817
0.385	-0.02573		0.385	-0.01523		0.385	-0.03127		0.385	0.06308		0.385	-0.02323		0.385	-0.01455		0.385	-0.02229		0.385	-0.00851
0.386667	-0.02595		0.386667	-0.01533		0.386667	-0.03159		0.386667	0.06275		0.386667	-0.02301		0.386667	-0.01406		0.386667	-0.0223		0.386667	-0.0086
0.388333	-0.02619		0.388333	-0.01523		0.388333	-0.03183		0.388333	0.0621		0.388333	-0.02365		0.388333	-0.01396		0.388333	-0.02226		0.388333	-0.00825
0.39	-0.02605		0.39	-0.01512		0.39	-0.03205		0.39	0.06163		0.39	-0.02357		0.39	-0.0138		0.39	-0.02315		0.39	-0.00796
0.391667	-0.02642		0.391667	-0.01493		0.391667	-0.03231		0.391667	0.06146		0.391667	-0.02328		0.391667	-0.01348		0.391667	-0.0242		0.391667	-0.00766
0.393333	-0.02643		0.393333	-0.01429		0.393333	-0.03185		0.393333	0.06139		0.393333	-0.02377		0.393333	-0.01347		0.393333	-0.02412		0.393333	-0.00785
0.395	-0.02617		0.395	-0.01423		0.395	-0.03214		0.395	0.06138		0.395	-0.02335		0.395	-0.01402		0.395	-0.02341		0.395	-0.00836
0.396667	-0.02644		0.396667	-0.0142		0.396667	-0.03209		0.396667	0.06134		0.396667	-0.02254		0.396667	-0.01386		0.396667	-0.02358		0.396667	-0.00854
0.398333	-0.02619		0.398333	-0.01433		0.398333	-0.03193		0.398333	0.06167		0.398333	-0.02234		0.398333	-0.01347		0.398333	-0.02416		0.398333	-0.00841
0.4	-0.02622		0.4	-0.01421		0.4	-0.03152		0.4	0.06181		0.4	-0.0212		0.4	-0.0131		0.4	-0.02427		0.4	-0.00827
0.401667	-0.02652		0.401667	-0.01406		0.401667	-0.03172		0.401667	0.06178		0.401667	-0.02084		0.401667	-0.013		0.401667	-0.02408		0.401667	-0.00808
0.403333	-0.02635		0.403333	-0.01452		0.403333	-0.031		0.403333	0.06203		0.403333	-0.02141		0.403333	-0.01323		0.403333	-0.02334		0.403333	-0.00803
0.405	-0.02621		0.405	-0.01484		0.405	-0.03071		0.405	0.06258		0.405	-0.02182		0.405	-0.01293		0.405	-0.0233		0.405	-0.00754
0.406667	-0.02613		0.406667	-0.01507		0.406667	-0.03075		0.406667	0.06267		0.406667	-0.02177		0.406667	-0.0129		0.406667	-0.02255		0.406667	-0.00793
0.408333	-0.02653		0.408333	-0.01515		0.408333	-0.03058		0.408333	0.06264		0.408333	-0.02239		0.408333	-0.01317		0.408333	-0.023		0.408333	-0.00806
0.41	-0.02666		0.41	-0.01524		0.41	-0.03149		0.41	0.06189		0.41	-0.02352		0.41	-0.01372		0.41	-0.02331		0.41	-0.00816
0.411667	-0.02675		0.411667	-0.01555		0.411667	-0.03129		0.411667	0.06158		0.411667	-0.02465		0.411667	-0.01397		0.411667	-0.0232		0.411667	-0.00892
0.413333	-0.02703		0.413333	-0.01534		0.413333	-0.03114		0.413333	0.06152		0.413333	-0.02489		0.413333	-0.01368		0.413333	-0.02264		0.413333	-0.00875
0.415	-0.02683		0.415	-0.01535		0.415	-0.03079		0.415	0.06094		0.415	-0.02534		0.415	-0.01386		0.415	-0.02304		0.415	-0.0088
0.416667	-0.02741		0.416667	-0.01574		0.416667	-0.03098		0.416667	0.0609		0.416667	-0.02575		0.416667	-0.01373		0.416667	-0.02363		0.416667	-0.00868
0.418333	-0.02769		0.418333	-0.01591		0.418333	-0.0312		0.418333	0.06114		0.418333	-0.02655		0.418333	-0.01334		0.418333	-0.02413		0.418333	-0.00813
0.42	-0.02757		0.42	-0.01652		0.42	-0.03038		0.42	0.06168		0.42	-0.02687		0.42	-0.01364		0.42	-0.02475		0.42	-0.00817
0.421667	-0.0277		0.421667	-0.01774		0.421667	-0.03061		0.421667	0.06164		0.421667	-0.02616		0.421667	-0.01315		0.421667	-0.0245		0.421667	-0.00838
0.423333	-0.0276		0.423333	-0.01773		0.423333	-0.03058		0.423333	0.06213		0.423333	-0.02538		0.423333	-0.01353		0.423333	-0.02452		0.423333	-0.00859
0.425	-0.02712		0.425	-0.01728		0.425	-0.03063		0.425	0.06193		0.425	-0.02498		0.425	-0.0141		0.425	-0.02425		0.425	-0.00899
0.426667	-0.02634		0.426667	-0.01658		0.426667	-0.03083		0.426667	0.06115		0.426667	-0.02495		0.426667	-0.01479		0.426667	-0.02435		0.426667	-0.00783
0.428333	-0.02625		0.428333	-0.0165		0.428333	-0.03125		0.428333	0.06104		0.428333	-0.02498		0.428333	-0.01447		0.428333	-0.02457		0.428333	-0.00699
0.43	-0.0263		0.43	-0.01623		0.43	-0.03136		0.43	0.06083		0.43	-0.02502		0.43	-0.01508		0.43	-0.02424		0.43	-0.00683
0.431667	-0.02657		0.431667	-0.01601		0.431667	-0.0316		0.431667	0.06094		0.431667	-0.02493		0.431667	-0.01544		0.431667	-0.02434		0.431667	-0.00693
0.433333	-0.02651		0.433333	-0.01566		0.433333	-0.03195		0.433333	0.06113		0.433333	-0.02417		0.433333	-0.01534		0.433333	-0.02411		0.433333	-0.00758
0.435	-0.02647		0.435	-0.01599		0.435	-0.03174		0.435	0.06173		0.435	-0.02391		0.435	-0.01511		0.435	-0.02446		0.435	-0.00723
0.436667	-0.02667		0.436667	-0.01636		0.436667	-0.03116		0.436667	0.06272		0.436667	-0.02336		0.436667	-0.01491		0.436667	-0.02416		0.436667	-0.00772
0.438333	-0.02632		0.438333	-0.01608		0.438333	-0.03106		0.438333	0.06288		0.438333	-0.02336		0.438333	-0.0141		0.438333	-0.02389		0.438333	-0.00785
0.44	-0.02635		0.44	-0.01587		0.44	-0.0316		0.44	0.06235		0.44	-0.0233		0.44	-0.01324		0.44	-0.02348		0.44	-0.00759
0.441667	-0.02707		0.441667	-0.016		0.441667	-0.03169		0.441667	0.06235		0.441667	-0.02319		0.441667	-0.01337		0.441667	-0.02357		0.441667	-0.00727
0.443333	-0.02725		0.443333	-0.01619		0.443333	-0.03158		0.443333	0.06182		0.443333	-0.02322		0.443333	-0.01367		0.443333	-0.02336		0.443333	-0.00705
0.445	-0.02725		0.445	-0.01585		0.445	-0.03215		0.445	0.06148		0.445	-0.0233		0.445	-0.01408		0.445	-0.02354		0.445	-0.00632
0.446667	-0.02643		0.446667	-0.01523		0.446667	-0.03251		0.446667	0.06143		0.446667	-0.02407		0.446667	-0.01431		0.446667	-0.02359		0.446667	-0.00616
0.448333	-0.02572		0.448333	-0.01523		0.448333	-0.03254		0.448333	0.06121		0.448333	-0.02428		0.448333	-0.01441		0.448333	-0.02365		0.448333	-0.00629
0.45	-0.02554		0.45	-0.01528		0.45	-0.03269		0.45	0.06076		0.45	-0.02465		0.45	-0.01459		0.45	-0.02376		0.45	-0.00656
0.451667	-0.02507		0.451667	-0.01499		0.451667	-0.0324		0.451667	0.06043		0.451667	-0.02468		0.451667	-0.01431		0.451667	-0.02419		0.451667	-0.00686
0.453333	-0.02482		0.453333	-0.01561		0.453333	-0.0316		0.453333	0.0599		0.453333	-0.02423		0.453333	-0.014		0.453333	-0.02464		0.453333	-0.0071
0.455	-0.02522		0.455	-0.01567		0.455	-0.03081		0.455	0.05949		0.455	-0.02427		0.455	-0.01357		0.455	-0.02453		0.455	-0.00766
0.456667	-0.0257		0.456667	-0.01592		0.456667	-0.03024		0.456667	0.05963		0.456667	-0.02437		0.456667	-0.01293		0.456667	-0.02408		0.456667	-0.00811
0.458333	-0.02617		0.458333	-0.0159		0.458333	-0.03052		0.458333	0.05967		0.458333	-0.02436		0.458333	-0.01291		0.458333	-0.02463		0.458333	-0.00839
0.46	-0.02607		0.46	-0.01603		0.46	-0.03075		0.46	0.0593		0.46	-0.0244		0.46	-0.01342		0.46	-0.02504		0.46	-0.00901
0.461667	-0.02634		0.461667	-0.01562		0.461667	-0.03089		0.461667	0.05928		0.461667	-0.02432		0.461667	-0.01429		0.461667	-0.02458		0.461667	-0.00923
0.463333	-0.02598		0.463333	-0.01564		0.463333	-0.0309		0.463333	0.05961		0.463333	-0.02506		0.463333	-0.01449		0.463333	-0.02432		0.463333	-0.00872
0.465	-0.02608		0.465	-0.01588		0.465	-0.03072		0.465	0.0594		0.465	-0.02557		0.465	-0.01494		0.465	-0.02458		0.465	-0.0082
0.466667	-0.02581		0.466667	-0.0163		0.466667	-0.03134		0.466667	0.05898		0.466667	-0.02625		0.466667	-0.01481		0.466667	-0.02415		0.466667	-0.008
0.468333	-0.02595		0.468333	-0.017		0.468333	-0.03132		0.468333	0.05888		0.468333	-0.02567		0.468333	-0.01498		0.468333	-0.02395		0.468333	-0.008
0.47	-0.02672		0.47	-0.01737		0.47	-0.03065		0.47	0.05924		0.47	-0.02515		0.47	-0.0154		0.47	-0.02462		0.47	-0.008
0.471667	-0.02731		0.471667	-0.0174		0.471667	-0.03057		0.471667	0.05951		0.471667	-0.0251		0.471667	-0.01552		0.471667	-0.02503		0.471667	-0.00774
0.473333	-0.02694		0.473333	-0.01797		0.473333	-0.03029		0.473333	0.05934		0.473333	-0.02547		0.473333	-0.01519		0.473333	-0.02528		0.473333	-0.00762
0.475	-0.02663		0.475	-0.01785		0.475	-0.03064		0.475	0.05918		0.475	-0.02568		0.475	-0.01496		0.475	-0.02482		0.475	-0.00783
0.476667	-0.02666		0.476667	-0.01748		0.476667	-0.03051		0.476667	0.05875		0.476667	-0.02648		0.476667	-0.0151		0.476667	-0.02472		0.476667	-0.00747
0.478333	-0.02689		0.478333	-0.01743		0.478333	-0.03065		0.478333	0.05848		0.478333	-0.02595		0.478333	-0.01538		0.478333	-0.02512		0.478333	-0.00739
0.48	-0.02721		0.48	-0.0183		0.48	-0.03039		0.48	0.05914		0.48	-0.02601		0.48	-0.01511		0.48	-0.02518		0.48	-0.00751
0.481667	-0.02729		0.481667	-0.01794		0.481667	-0.03038		0.481667	0.05927		0.481667	-0.02671		0.481667	-0.01502		0.481667	-0.02517		0.481667	-0.0075
0.483333	-0.02776		0.483333	-0.01813		0.483333	-0.03069		0.483333	0.05939		0.483333	-0.02712		0.483333	-0.0142		0.483333	-0.02559		0.483333	-0.00734
0.485	-0.02813		0.485	-0.01887		0.485	-0.03131		0.485	0.05961		0.485	-0.02757		0.485	-0.0139		0.485	-0.02598		0.485	-0.00694
0.486667	-0.02871		0.486667	-0.01956		0.486667	-0.03168		0.486667	0.05985		0.486667	-0.02737		0.486667	-0.01375		0.486667	-0.02601		0.486667	-0.00707
0.488333	-0.02882		0.488333	-0.01982		0.488333	-0.03199		0.488333	0.05983		0.488333	-0.02699		0.488333	-0.01383		0.488333	-0.0257		0.488333	-0.00683
0.49	-0.02924		0.49	-0.02009		0.49	-0.03231		0.49	0.05944		0.49	-0.02687		0.49	-0.01353		0.49	-0.0252		0.49	-0.00701
0.491667	-0.02864		0.491667	-0.02038		0.491667	-0.03238		0.491667	0.05919		0.491667	-0.02688		0.491667	-0.01358		0.491667	-0.02597		0.491667	-0.00722
0.493333	-0.02875		0.493333	-0.02048		0.493333	-0.03252		0.493333	0.05955		0.493333	-0.02732		0.493333	-0.01421		0.493333	-0.02647		0.493333	-0.00714
0.495	-0.02819		0.495	-0.02021		0.495	-0.03251		0.495	0.05944		0.495	-0.02683		0.495	-0.01483		0.495	-0.0268		0.495	-0.00752
0.496667	-0.02865		0.496667	-0.02029		0.496667	-0.03205		0.496667	0.05933		0.496667	-0.02694		0.496667	-0.01447		0.496667	-0.02638		0.496667	-0.0075
0.498333	-0.02876		0.498333	-0.02027		0.498333	-0.03228		0.498333	0.05901		0.498333	-0.02718		0.498333	-0.01474		0.498333	-0.0259		0.498333	-0.0075
0.5	-0.02822		0.5	-0.02071		0.5	-0.03316		0.5	0.05859		0.5	-0.02712		0.5	-0.01583		0.5	-0.02572		0.5	-0.00698
0.501667	-0.02739		0.501667	-0.02058		0.501667	-0.03282		0.501667	0.05918		0.501667	-0.02726		0.501667	-0.01626		0.501667	-0.02522		0.501667	-0.00732
0.503333	-0.02777		0.503333	-0.02058		0.503333	-0.03244		0.503333	0.0598		0.503333	-0.02686		0.503333	-0.01664		0.503333	-0.02478		0.503333	-0.00682
0.505	-0.02759		0.505	-0.0208		0.505	-0.03266		0.505	0.05987		0.505	-0.02644		0.505	-0.01653		0.505	-0.02527		0.505	-0.00639
0.506667	-0.0274		0.506667	-0.02071		0.506667	-0.03297		0.506667	0.0592		0.506667	-0.02718		0.506667	-0.01574		0.506667	-0.02512		0.506667	-0.0065
0.508333	-0.0277		0.508333	-0.02095		0.508333	-0.03311		0.508333	0.05869		0.508333	-0.02677		0.508333	-0.01541		0.508333	-0.02509		0.508333	-0.00702
0.51	-0.02712		0.51	-0.02147		0.51	-0.03267		0.51	0.05921		0.51	-0.02671		0.51	-0.01516		0.51	-0.02463		0.51	-0.00717
0.511667	-0.02665		0.511667	-0.02065		0.511667	-0.03275		0.511667	0.05959		0.511667	-0.02648		0.511667	-0.01491		0.511667	-0.02521		0.511667	-0.00724
0.513333	-0.02698		0.513333	-0.02016		0.513333	-0.03269		0.513333	0.06		0.513333	-0.02599		0.513333	-0.01457		0.513333	-0.02559		0.513333	-0.00642
0.515	-0.02723		0.515	-0.01961		0.515	-0.0336		0.515	0.05948		0.515	-0.02606		0.515	-0.01486		0.515	-0.02555		0.515	-0.00615
0.516667	-0.02781		0.516667	-0.01999		0.516667	-0.03436		0.516667	0.05886		0.516667	-0.0262		0.516667	-0.01462		0.516667	-0.02575		0.516667	-0.0065
0.518333	-0.02792		0.518333	-0.01913		0.518333	-0.03532		0.518333	0.05845		0.518333	-0.02675		0.518333	-0.01449		0.518333	-0.0255		0.518333	-0.00644
0.52	-0.02844		0.52	-0.01876		0.52	-0.03501		0.52	0.05808		0.52	-0.02733		0.52	-0.01431		0.52	-0.02502		0.52	-0.00671
0.521667	-0.02805		0.521667	-0.01922		0.521667	-0.03526		0.521667	0.05764		0.521667	-0.0274		0.521667	-0.0142		0.521667	-0.02496		0.521667	-0.00713
0.523333	-0.02811		0.523333	-0.01927		0.523333	-0.03436		0.523333	0.05791		0.523333	-0.0273		0.523333	-0.01427		0.523333	-0.02488		0.523333	-0.00776
0.525	-0.02804		0.525	-0.019		0.525	-0.03363		0.525	0.05775		0.525	-0.02711		0.525	-0.01463		0.525	-0.02528		0.525	-0.00769
0.526667	-0.02813		0.526667	-0.01792		0.526667	-0.033		0.526667	0.05768		0.526667	-0.02725		0.526667	-0.01527		0.526667	-0.02589		0.526667	-0.00763
0.528333	-0.02876		0.528333	-0.01743		0.528333	-0.03271		0.528333	0.05752		0.528333	-0.02741		0.528333	-0.01558		0.528333	-0.02584		0.528333	-0.00806
0.53	-0.02933		0.53	-0.01771		0.53	-0.03264		0.53	0.0577		0.53	-0.02785		0.53	-0.01605		0.53	-0.02557		0.53	-0.0079
0.531667	-0.0298		0.531667	-0.01801		0.531667	-0.03287		0.531667	0.05755		0.531667	-0.02792		0.531667	-0.01601		0.531667	-0.02584		0.531667	-0.0079
0.533333	-0.02971		0.533333	-0.01779		0.533333	-0.0329		0.533333	0.05788		0.533333	-0.0284		0.533333	-0.01591		0.533333	-0.02579		0.533333	-0.00773
0.535	-0.02953		0.535	-0.01851		0.535	-0.03261		0.535	0.05793		0.535	-0.02865		0.535	-0.01671		0.535	-0.02616		0.535	-0.00688
0.536667	-0.02936		0.536667	-0.01827		0.536667	-0.03248		0.536667	0.05788		0.536667	-0.02832		0.536667	-0.01723		0.536667	-0.02577		0.536667	-0.00623
0.538333	-0.02877		0.538333	-0.01871		0.538333	-0.03277		0.538333	0.05812		0.538333	-0.02784		0.538333	-0.0169		0.538333	-0.02576		0.538333	-0.0059
0.54	-0.02883		0.54	-0.01935		0.54	-0.03326		0.54	0.05746		0.54	-0.02834		0.54	-0.01734		0.54	-0.02586		0.54	-0.00563
0.541667	-0.02862		0.541667	-0.01951		0.541667	-0.03282		0.541667	0.05752		0.541667	-0.02787		0.541667	-0.01749		0.541667	-0.02526		0.541667	-0.00622
0.543333	-0.02815		0.543333	-0.01975		0.543333	-0.03279		0.543333	0.05789		0.543333	-0.02718		0.543333	-0.01778		0.543333	-0.0252		0.543333	-0.00643
0.545	-0.02763		0.545	-0.01989		0.545	-0.03261		0.545	0.05744		0.545	-0.02682		0.545	-0.01801		0.545	-0.02501		0.545	-0.00607
0.546667	-0.0274		0.546667	-0.0199		0.546667	-0.03254		0.546667	0.05713		0.546667	-0.02708		0.546667	-0.01839		0.546667	-0.02506		0.546667	-0.0065
0.548333	-0.02749		0.548333	-0.01958		0.548333	-0.03173		0.548333	0.05761		0.548333	-0.02784		0.548333	-0.01877		0.548333	-0.02552		0.548333	-0.00642
0.55	-0.02783		0.55	-0.01956		0.55	-0.03184		0.55	0.05787		0.55	-0.02825		0.55	-0.0184		0.55	-0.02518		0.55	-0.00666
0.551667	-0.02793		0.551667	-0.01871		0.551667	-0.03167		0.551667	0.05733		0.551667	-0.02788		0.551667	-0.0179		0.551667	-0.02477		0.551667	-0.00691
0.553333	-0.02788		0.553333	-0.01851		0.553333	-0.03179		0.553333	0.05728		0.553333	-0.02786		0.553333	-0.01744		0.553333	-0.02477		0.553333	-0.00814
0.555	-0.0277		0.555	-0.01836		0.555	-0.03242		0.555	0.0576		0.555	-0.0277		0.555	-0.01665		0.555	-0.02471		0.555	-0.00854
0.556667	-0.02772		0.556667	-0.01844		0.556667	-0.03253		0.556667	0.05729		0.556667	-0.028		0.556667	-0.01623		0.556667	-0.02455		0.556667	-0.00878
0.558333	-0.02778		0.558333	-0.01892		0.558333	-0.0327		0.558333	0.05687		0.558333	-0.02793		0.558333	-0.0159		0.558333	-0.02423		0.558333	-0.0087
0.56	-0.02888		0.56	-0.01954		0.56	-0.03256		0.56	0.0564		0.56	-0.02786		0.56	-0.01591		0.56	-0.02435		0.56	-0.00877
0.561667	-0.02945		0.561667	-0.02008		0.561667	-0.032		0.561667	0.05591		0.561667	-0.02837		0.561667	-0.01646		0.561667	-0.02465		0.561667	-0.00849
0.563333	-0.02971		0.563333	-0.0206		0.563333	-0.03188		0.563333	0.05552		0.563333	-0.02831		0.563333	-0.01652		0.563333	-0.02542		0.563333	-0.00831
0.565	-0.03062		0.565	-0.02055		0.565	-0.0318		0.565	0.05529		0.565	-0.0279		0.565	-0.01652		0.565	-0.02598		0.565	-0.00848
0.566667	-0.0304		0.566667	-0.0199		0.566667	-0.03221		0.566667	0.05557		0.566667	-0.02825		0.566667	-0.01679		0.566667	-0.02598		0.566667	-0.00833
0.568333	-0.03028		0.568333	-0.01971		0.568333	-0.03225		0.568333	0.05552		0.568333	-0.02713		0.568333	-0.01712		0.568333	-0.02536		0.568333	-0.00805
0.57	-0.03055		0.57	-0.01945		0.57	-0.03244		0.57	0.05552		0.57	-0.02618		0.57	-0.01696		0.57	-0.02495		0.57	-0.00781
0.571667	-0.03046		0.571667	-0.0188		0.571667	-0.03237		0.571667	0.05596		0.571667	-0.0272		0.571667	-0.01775		0.571667	-0.02457		0.571667	-0.00784
0.573333	-0.03053		0.573333	-0.01934		0.573333	-0.0322		0.573333	0.05624		0.573333	-0.028		0.573333	-0.01803		0.573333	-0.02492		0.573333	-0.00814
0.575	-0.0298		0.575	-0.02007		0.575	-0.03228		0.575	0.05651		0.575	-0.02759		0.575	-0.01767		0.575	-0.02542		0.575	-0.00843
0.576667	-0.02999		0.576667	-0.02027		0.576667	-0.03225		0.576667	0.05644		0.576667	-0.02736		0.576667	-0.01732		0.576667	-0.02548		0.576667	-0.00788
0.578333	-0.03053		0.578333	-0.02011		0.578333	-0.0328		0.578333	0.05621		0.578333	-0.0274		0.578333	-0.01693		0.578333	-0.02609		0.578333	-0.0077
0.58	-0.0304		0.58	-0.01972		0.58	-0.03303		0.58	0.05599		0.58	-0.02791		0.58	-0.01712		0.58	-0.02645		0.58	-0.00751
0.581667	-0.03049		0.581667	-0.01889		0.581667	-0.03327		0.581667	0.05671		0.581667	-0.02819		0.581667	-0.01672		0.581667	-0.02636		0.581667	-0.00724
0.583333	-0.03066		0.583333	-0.01816		0.583333	-0.03404		0.583333	0.05743		0.583333	-0.02808		0.583333	-0.01625		0.583333	-0.02613		0.583333	-0.00739
0.585	-0.03003		0.585	-0.01812		0.585	-0.03468		0.585	0.05766		0.585	-0.02848		0.585	-0.01571		0.585	-0.02575		0.585	-0.00697
0.586667	-0.02998		0.586667	-0.01801		0.586667	-0.0351		0.586667	0.05804		0.586667	-0.02878		0.586667	-0.01627		0.586667	-0.02595		0.586667	-0.00717
0.588333	-0.03014		0.588333	-0.01865		0.588333	-0.03521		0.588333	0.05797		0.588333	-0.02911		0.588333	-0.01634		0.588333	-0.02628		0.588333	-0.00694
0.59	-0.03052		0.59	-0.01849		0.59	-0.03507		0.59	0.05815		0.59	-0.02948		0.59	-0.01663		0.59	-0.0265		0.59	-0.00673
0.591667	-0.03076		0.591667	-0.01918		0.591667	-0.03494		0.591667	0.05771		0.591667	-0.02942		0.591667	-0.01711		0.591667	-0.02657		0.591667	-0.00721
0.593333	-0.03022		0.593333	-0.01938		0.593333	-0.03445		0.593333	0.05802		0.593333	-0.02905		0.593333	-0.01749		0.593333	-0.02601		0.593333	-0.00715
0.595	-0.02971		0.595	-0.01878		0.595	-0.03399		0.595	0.05724		0.595	-0.0293		0.595	-0.01781		0.595	-0.0262		0.595	-0.0067
0.596667	-0.03024		0.596667	-0.01922		0.596667	-0.03368		0.596667	0.05618		0.596667	-0.02964		0.596667	-0.01776		0.596667	-0.02619		0.596667	-0.00631
0.598333	-0.0302		0.598333	-0.01928		0.598333	-0.03335		0.598333	0.05628		0.598333	-0.02952		0.598333	-0.01731		0.598333	-0.02576		0.598333	-0.00643
0.6	-0.02985		0.6	-0.01959		0.6	-0.03306		0.6	0.05625		0.6	-0.02923		0.6	-0.01701		0.6	-0.02647		0.6	-0.00699
0.601667	-0.02945		0.601667	-0.02022		0.601667	-0.03374		0.601667	0.0557		0.601667	-0.02855		0.601667	-0.01722		0.601667	-0.02668		0.601667	-0.00725
0.603333	-0.03015		0.603333	-0.01952		0.603333	-0.03393		0.603333	0.05575		0.603333	-0.02825		0.603333	-0.01775		0.603333	-0.02632		0.603333	-0.00709
0.605	-0.03064		0.605	-0.01935		0.605	-0.03442		0.605	0.05663		0.605	-0.02881		0.605	-0.01817		0.605	-0.02648		0.605	-0.00652
0.606667	-0.03103		0.606667	-0.01961		0.606667	-0.03427		0.606667	0.0574		0.606667	-0.0287		0.606667	-0.01891		0.606667	-0.02682		0.606667	-0.0066
0.608333	-0.03152		0.608333	-0.01973		0.608333	-0.03396		0.608333	0.057		0.608333	-0.02842		0.608333	-0.01878		0.608333	-0.02675		0.608333	-0.00657
0.61	-0.03133		0.61	-0.0197		0.61	-0.03388		0.61	0.05669		0.61	-0.02799		0.61	-0.01879		0.61	-0.02631		0.61	-0.00716
0.611667	-0.03139		0.611667	-0.01995		0.611667	-0.03357		0.611667	0.05645		0.611667	-0.02764		0.611667	-0.01839		0.611667	-0.02615		0.611667	-0.00768
0.613333	-0.03146		0.613333	-0.02026		0.613333	-0.03342		0.613333	0.05667		0.613333	-0.02847		0.613333	-0.01822		0.613333	-0.02683		0.613333	-0.00744
0.615	-0.03111		0.615	-0.02035		0.615	-0.03372		0.615	0.05646		0.615	-0.02917		0.615	-0.01736		0.615	-0.02749		0.615	-0.00756
0.616667	-0.03095		0.616667	-0.01937		0.616667	-0.03355		0.616667	0.05602		0.616667	-0.02948		0.616667	-0.01686		0.616667	-0.02727		0.616667	-0.00728
0.618333	-0.03087		0.618333	-0.01915		0.618333	-0.03315		0.618333	0.05604		0.618333	-0.02976		0.618333	-0.01652		0.618333	-0.02736		0.618333	-0.00726
0.62	-0.03048		0.62	-0.01896		0.62	-0.03281		0.62	0.05586		0.62	-0.03043		0.62	-0.0164		0.62	-0.02803		0.62	-0.00677
0.621667	-0.03044		0.621667	-0.01875		0.621667	-0.03326		0.621667	0.05641		0.621667	-0.03034		0.621667	-0.01715		0.621667	-0.02825		0.621667	-0.00616
0.623333	-0.0307		0.623333	-0.01929		0.623333	-0.03335		0.623333	0.05682		0.623333	-0.0297		0.623333	-0.01749		0.623333	-0.02795		0.623333	-0.00635
0.625	-0.03081		0.625	-0.01897		0.625	-0.03393		0.625	0.0575		0.625	-0.02976		0.625	-0.01752		0.625	-0.02814		0.625	-0.00669
0.626667	-0.03124		0.626667	-0.01933		0.626667	-0.03447		0.626667	0.05766		0.626667	-0.03001		0.626667	-0.01676		0.626667	-0.02841		0.626667	-0.00694
0.628333	-0.03129		0.628333	-0.01946		0.628333	-0.03398		0.628333	0.05699		0.628333	-0.03009		0.628333	-0.01681		0.628333	-0.02899		0.628333	-0.00695
0.63	-0.03129		0.63	-0.01912		0.63	-0.03389		0.63	0.05713		0.63	-0.02981		0.63	-0.01749		0.63	-0.02937		0.63	-0.00666
0.631667	-0.03057		0.631667	-0.01916		0.631667	-0.03388		0.631667	0.05717		0.631667	-0.02966		0.631667	-0.0174		0.631667	-0.02962		0.631667	-0.00646
0.633333	-0.03071		0.633333	-0.01989		0.633333	-0.03359		0.633333	0.05634		0.633333	-0.02957		0.633333	-0.01702		0.633333	-0.02952		0.633333	-0.00609
0.635	-0.03068		0.635	-0.02044		0.635	-0.03324		0.635	0.05563		0.635	-0.02937		0.635	-0.01653		0.635	-0.02933		0.635	-0.00653
0.636667	-0.02983		0.636667	-0.02011		0.636667	-0.03358		0.636667	0.05603		0.636667	-0.02877		0.636667	-0.01666		0.636667	-0.02931		0.636667	-0.00677
0.638333	-0.02969		0.638333	-0.02017		0.638333	-0.03292		0.638333	0.05587		0.638333	-0.02876		0.638333	-0.01709		0.638333	-0.02927		0.638333	-0.0069
0.64	-0.0301		0.64	-0.02001		0.64	-0.03301		0.64	0.05602		0.64	-0.02854		0.64	-0.01771		0.64	-0.02948		0.64	-0.00731
0.641667	-0.03021		0.641667	-0.01983		0.641667	-0.03374		0.641667	0.05588		0.641667	-0.02878		0.641667	-0.0177		0.641667	-0.02925		0.641667	-0.00729
0.643333	-0.03014		0.643333	-0.02011		0.643333	-0.03398		0.643333	0.05638		0.643333	-0.02915		0.643333	-0.0174		0.643333	-0.02903		0.643333	-0.00728
0.645	-0.03004		0.645	-0.02043		0.645	-0.03464		0.645	0.0564		0.645	-0.02888		0.645	-0.01757		0.645	-0.02863		0.645	-0.00736
0.646667	-0.03038		0.646667	-0.02024		0.646667	-0.03466		0.646667	0.05619		0.646667	-0.02812		0.646667	-0.01702		0.646667	-0.02784		0.646667	-0.00778
0.648333	-0.03031		0.648333	-0.01988		0.648333	-0.03496		0.648333	0.05582		0.648333	-0.02845		0.648333	-0.01735		0.648333	-0.02787		0.648333	-0.00807
0.65	-0.03044		0.65	-0.01993		0.65	-0.03471		0.65	0.05595		0.65	-0.02836		0.65	-0.01783		0.65	-0.0279		0.65	-0.00751
0.651667	-0.03103		0.651667	-0.02002		0.651667	-0.03563		0.651667	0.05587		0.651667	-0.02822		0.651667	-0.01787		0.651667	-0.02749		0.651667	-0.00758
0.653333	-0.0312		0.653333	-0.01938		0.653333	-0.03639		0.653333	0.0562		0.653333	-0.02829		0.653333	-0.01779		0.653333	-0.02762		0.653333	-0.00685
0.655	-0.03144		0.655	-0.01944		0.655	-0.03664		0.655	0.0561		0.655	-0.02858		0.655	-0.01769		0.655	-0.02756		0.655	-0.00662
0.656667	-0.03099		0.656667	-0.0193		0.656667	-0.0365		0.656667	0.05559		0.656667	-0.02867		0.656667	-0.01749		0.656667	-0.02736		0.656667	-0.0065
0.658333	-0.03117		0.658333	-0.01969		0.658333	-0.03596		0.658333	0.05471		0.658333	-0.02842		0.658333	-0.01758		0.658333	-0.02768		0.658333	-0.00639
0.66	-0.03104		0.66	-0.01982		0.66	-0.03572		0.66	0.05467		0.66	-0.02902		0.66	-0.01763		0.66	-0.02775		0.66	-0.00706
0.661667	-0.03119		0.661667	-0.02061		0.661667	-0.03586		0.661667	0.05425		0.661667	-0.02931		0.661667	-0.01733		0.661667	-0.02796		0.661667	-0.00744
0.663333	-0.03138		0.663333	-0.02142		0.663333	-0.03616		0.663333	0.0542		0.663333	-0.0296		0.663333	-0.01703		0.663333	-0.02723		0.663333	-0.00751
0.665	-0.03133		0.665	-0.02064		0.665	-0.03636		0.665	0.05387		0.665	-0.03044		0.665	-0.0173		0.665	-0.02718		0.665	-0.00798
0.666667	-0.03192		0.666667	-0.0204		0.666667	-0.03619		0.666667	0.05343		0.666667	-0.03012		0.666667	-0.01753		0.666667	-0.02718		0.666667	-0.00819
0.668333	-0.03243		0.668333	-0.02041		0.668333	-0.03653		0.668333	0.05343		0.668333	-0.03003		0.668333	-0.01765		0.668333	-0.02776		0.668333	-0.00801
0.67	-0.03239		0.67	-0.02133		0.67	-0.03598		0.67	0.05422		0.67	-0.0305		0.67	-0.01871		0.67	-0.02809		0.67	-0.00801
0.671667	-0.03249		0.671667	-0.02173		0.671667	-0.03556		0.671667	0.0545		0.671667	-0.03041		0.671667	-0.01884		0.671667	-0.02883		0.671667	-0.00784
0.673333	-0.03247		0.673333	-0.02209		0.673333	-0.0363		0.673333	0.05516		0.673333	-0.03036		0.673333	-0.01828		0.673333	-0.02955		0.673333	-0.00829
0.675	-0.03249		0.675	-0.02198		0.675	-0.03644		0.675	0.05588		0.675	-0.03033		0.675	-0.01785		0.675	-0.0292		0.675	-0.00887
0.676667	-0.03178		0.676667	-0.02176		0.676667	-0.03649		0.676667	0.05622		0.676667	-0.02979		0.676667	-0.01782		0.676667	-0.02864		0.676667	-0.00869
0.678333	-0.03171		0.678333	-0.02149		0.678333	-0.0369		0.678333	0.05602		0.678333	-0.02976		0.678333	-0.01784		0.678333	-0.02896		0.678333	-0.00774
0.68	-0.03143		0.68	-0.02058		0.68	-0.03698		0.68	0.05556		0.68	-0.03004		0.68	-0.01782		0.68	-0.02874		0.68	-0.00729
0.681667	-0.0315		0.681667	-0.02033		0.681667	-0.03709		0.681667	0.05578		0.681667	-0.03037		0.681667	-0.01735		0.681667	-0.02821		0.681667	-0.0074
0.683333	-0.03221		0.683333	-0.02037		0.683333	-0.037		0.683333	0.05543		0.683333	-0.03074		0.683333	-0.01715		0.683333	-0.02808		0.683333	-0.00785
0.685	-0.03236		0.685	-0.02045		0.685	-0.03601		0.685	0.05536		0.685	-0.03027		0.685	-0.01699		0.685	-0.02788		0.685	-0.00836
0.686667	-0.03252		0.686667	-0.02002		0.686667	-0.03584		0.686667	0.05482		0.686667	-0.02965		0.686667	-0.01717		0.686667	-0.02821		0.686667	-0.0082
0.688333	-0.0324		0.688333	-0.01998		0.688333	-0.03535		0.688333	0.05395		0.688333	-0.0302		0.688333	-0.01675		0.688333	-0.02858		0.688333	-0.00816
0.69	-0.03259		0.69	-0.01954		0.69	-0.03577		0.69	0.05331		0.69	-0.03026		0.69	-0.01625		0.69	-0.02803		0.69	-0.00823
0.691667	-0.0328		0.691667	-0.01918		0.691667	-0.03594		0.691667	0.05336		0.691667	-0.0298		0.691667	-0.01604		0.691667	-0.02732		0.691667	-0.00789
0.693333	-0.03271		0.693333	-0.01919		0.693333	-0.03568		0.693333	0.0532		0.693333	-0.02949		0.693333	-0.01645		0.693333	-0.02662		0.693333	-0.00779
0.695	-0.03272		0.695	-0.01942		0.695	-0.03616		0.695	0.05309		0.695	-0.02953		0.695	-0.01627		0.695	-0.02674		0.695	-0.00772
0.696667	-0.03257		0.696667	-0.01963		0.696667	-0.03586		0.696667	0.05293		0.696667	-0.0294		0.696667	-0.01654		0.696667	-0.02718		0.696667	-0.0073
0.698333	-0.03311		0.698333	-0.01967		0.698333	-0.0359		0.698333	0.05228		0.698333	-0.02971		0.698333	-0.01669		0.698333	-0.02737		0.698333	-0.00735
0.7	-0.03298		0.7	-0.01908		0.7	-0.03624		0.7	0.05239		0.7	-0.02974		0.7	-0.01685		0.7	-0.02778		0.7	-0.00751
0.701667	-0.03281		0.701667	-0.01983		0.701667	-0.03656		0.701667	0.05227		0.701667	-0.02996		0.701667	-0.01727		0.701667	-0.02718		0.701667	-0.00681
0.703333	-0.03319		0.703333	-0.01995		0.703333	-0.03635		0.703333	0.05236		0.703333	-0.03059		0.703333	-0.01735		0.703333	-0.02723		0.703333	-0.00627
0.705	-0.03286		0.705	-0.02011		0.705	-0.03613		0.705	0.05281		0.705	-0.0305		0.705	-0.01708		0.705	-0.02788		0.705	-0.00644
0.706667	-0.03281		0.706667	-0.01998		0.706667	-0.03632		0.706667	0.05308		0.706667	-0.03069		0.706667	-0.01746		0.706667	-0.02798		0.706667	-0.00615
0.708333	-0.03308		0.708333	-0.02083		0.708333	-0.03603		0.708333	0.05238		0.708333	-0.03118		0.708333	-0.01828		0.708333	-0.02754		0.708333	-0.00624
0.71	-0.03364		0.71	-0.02073		0.71	-0.0359		0.71	0.05299		0.71	-0.03117		0.71	-0.01807		0.71	-0.02733		0.71	-0.00681
0.711667	-0.03338		0.711667	-0.02123		0.711667	-0.03522		0.711667	0.05343		0.711667	-0.03142		0.711667	-0.01807		0.711667	-0.02735		0.711667	-0.007
0.713333	-0.03325		0.713333	-0.02171		0.713333	-0.03458		0.713333	0.05343		0.713333	-0.0317		0.713333	-0.01808		0.713333	-0.02775		0.713333	-0.00722
0.715	-0.03289		0.715	-0.02225		0.715	-0.03415		0.715	0.05315		0.715	-0.03113		0.715	-0.01778		0.715	-0.02797		0.715	-0.00748
0.716667	-0.03301		0.716667	-0.02253		0.716667	-0.03366		0.716667	0.05308		0.716667	-0.03083		0.716667	-0.01795		0.716667	-0.02822		0.716667	-0.00817
0.718333	-0.03349		0.718333	-0.02192		0.718333	-0.03355		0.718333	0.05236		0.718333	-0.03082		0.718333	-0.01774		0.718333	-0.02827		0.718333	-0.00834
0.72	-0.03396		0.72	-0.02126		0.72	-0.03448		0.72	0.05188		0.72	-0.03114		0.72	-0.01685		0.72	-0.02739		0.72	-0.00864
0.721667	-0.03437		0.721667	-0.02107		0.721667	-0.03541		0.721667	0.05219		0.721667	-0.03136		0.721667	-0.0167		0.721667	-0.02735		0.721667	-0.00863
0.723333	-0.03448		0.723333	-0.02166		0.723333	-0.0351		0.723333	0.05192		0.723333	-0.0317		0.723333	-0.01703		0.723333	-0.02674		0.723333	-0.00832
0.725	-0.03461		0.725	-0.02204		0.725	-0.03547		0.725	0.05255		0.725	-0.0319		0.725	-0.01688		0.725	-0.02659		0.725	-0.00797
0.726667	-0.03492		0.726667	-0.02214		0.726667	-0.03635		0.726667	0.05241		0.726667	-0.03206		0.726667	-0.01697		0.726667	-0.02673		0.726667	-0.00857
0.728333	-0.03513		0.728333	-0.023		0.728333	-0.03663		0.728333	0.05236		0.728333	-0.03206		0.728333	-0.01663		0.728333	-0.02692		0.728333	-0.00845
0.73	-0.03527		0.73	-0.02302		0.73	-0.03636		0.73	0.05256		0.73	-0.03183		0.73	-0.01695		0.73	-0.02734		0.73	-0.00831
0.731667	-0.03571		0.731667	-0.02376		0.731667	-0.03673		0.731667	0.05242		0.731667	-0.03165		0.731667	-0.01722		0.731667	-0.02724		0.731667	-0.00859
0.733333	-0.03606		0.733333	-0.02401		0.733333	-0.03683		0.733333	0.05227		0.733333	-0.03163		0.733333	-0.01756		0.733333	-0.02732		0.733333	-0.00869
0.735	-0.03576		0.735	-0.02282		0.735	-0.03716		0.735	0.05157		0.735	-0.03192		0.735	-0.01794		0.735	-0.02778		0.735	-0.00884
0.736667	-0.03507		0.736667	-0.02265		0.736667	-0.03744		0.736667	0.05145		0.736667	-0.03255		0.736667	-0.01732		0.736667	-0.0282		0.736667	-0.00871
0.738333	-0.03435		0.738333	-0.02276		0.738333	-0.03739		0.738333	0.05233		0.738333	-0.03302		0.738333	-0.01721		0.738333	-0.02911		0.738333	-0.00865
0.74	-0.03459		0.74	-0.02296		0.74	-0.03751		0.74	0.05265		0.74	-0.03236		0.74	-0.01731		0.74	-0.02961		0.74	-0.00885
0.741667	-0.03425		0.741667	-0.02353		0.741667	-0.03738		0.741667	0.05318		0.741667	-0.03279		0.741667	-0.01738		0.741667	-0.03013		0.741667	-0.00863
0.743333	-0.03398		0.743333	-0.02328		0.743333	-0.03691		0.743333	0.05352		0.743333	-0.033		0.743333	-0.01723		0.743333	-0.03062		0.743333	-0.00781
0.745	-0.03309		0.745	-0.0229		0.745	-0.03686		0.745	0.05349		0.745	-0.03282		0.745	-0.01737		0.745	-0.0303		0.745	-0.00779
0.746667	-0.03266		0.746667	-0.02273		0.746667	-0.03691		0.746667	0.05277		0.746667	-0.03286		0.746667	-0.01725		0.746667	-0.02979		0.746667	-0.00738
0.748333	-0.0326		0.748333	-0.02206		0.748333	-0.0362		0.748333	0.05226		0.748333	-0.03279		0.748333	-0.0174		0.748333	-0.02927		0.748333	-0.00688
0.75	-0.033		0.75	-0.02143		0.75	-0.0358		0.75	0.05224		0.75	-0.0328		0.75	-0.01701		0.75	-0.02898		0.75	-0.00635
0.751667	-0.03291		0.751667	-0.0215		0.751667	-0.03584		0.751667	0.05207		0.751667	-0.03241		0.751667	-0.01743		0.751667	-0.02923		0.751667	-0.00619
0.753333	-0.03232		0.753333	-0.02215		0.753333	-0.03589		0.753333	0.05155		0.753333	-0.03221		0.753333	-0.01816		0.753333	-0.0294		0.753333	-0.00646
0.755	-0.03234		0.755	-0.02256		0.755	-0.03613		0.755	0.05108		0.755	-0.03232		0.755	-0.01892		0.755	-0.02911		0.755	-0.00708
0.756667	-0.03318		0.756667	-0.02275		0.756667	-0.0365		0.756667	0.0515		0.756667	-0.03262		0.756667	-0.019		0.756667	-0.02908		0.756667	-0.00721
0.758333	-0.0332		0.758333	-0.02254		0.758333	-0.03676		0.758333	0.05127		0.758333	-0.03301		0.758333	-0.01871		0.758333	-0.02952		0.758333	-0.00686
0.76	-0.03392		0.76	-0.02242		0.76	-0.03726		0.76	0.05109		0.76	-0.03287		0.76	-0.0187		0.76	-0.03009		0.76	-0.00682
0.761667	-0.03459		0.761667	-0.02229		0.761667	-0.03807		0.761667	0.0506		0.761667	-0.03239		0.761667	-0.01868		0.761667	-0.03017		0.761667	-0.00694
0.763333	-0.03486		0.763333	-0.02193		0.763333	-0.03794		0.763333	0.05048		0.763333	-0.03176		0.763333	-0.01836		0.763333	-0.0305		0.763333	-0.00696
0.765	-0.03486		0.765	-0.02295		0.765	-0.03842		0.765	0.04997		0.765	-0.03131		0.765	-0.01786		0.765	-0.03107		0.765	-0.00691
0.766667	-0.03463		0.766667	-0.0236		0.766667	-0.03835		0.766667	0.05007		0.766667	-0.03123		0.766667	-0.01845		0.766667	-0.03066		0.766667	-0.00712
0.768333	-0.03403		0.768333	-0.02378		0.768333	-0.03842		0.768333	0.04974		0.768333	-0.03081		0.768333	-0.01839		0.768333	-0.03038		0.768333	-0.00735
0.77	-0.03408		0.77	-0.02424		0.77	-0.03885		0.77	0.04985		0.77	-0.03055		0.77	-0.0188		0.77	-0.03058		0.77	-0.00745
0.771667	-0.03387		0.771667	-0.024		0.771667	-0.03841		0.771667	0.0502		0.771667	-0.03097		0.771667	-0.01878		0.771667	-0.03018		0.771667	-0.00803
0.773333	-0.0343		0.773333	-0.02431		0.773333	-0.03803		0.773333	0.05012		0.773333	-0.03125		0.773333	-0.01918		0.773333	-0.03003		0.773333	-0.00867
0.775	-0.03413		0.775	-0.02443		0.775	-0.03806		0.775	0.04994		0.775	-0.03108		0.775	-0.01934		0.775	-0.02962		0.775	-0.00866
0.776667	-0.03414		0.776667	-0.02479		0.776667	-0.03845		0.776667	0.05007		0.776667	-0.03072		0.776667	-0.01907		0.776667	-0.02912		0.776667	-0.00861
0.778333	-0.03343		0.778333	-0.02456		0.778333	-0.03751		0.778333	0.05048		0.778333	-0.03072		0.778333	-0.01921		0.778333	-0.02946		0.778333	-0.00808
0.78	-0.03355		0.78	-0.02411		0.78	-0.0372		0.78	0.05058		0.78	-0.03055		0.78	-0.01974		0.78	-0.02928		0.78	-0.00817
0.781667	-0.03406		0.781667	-0.02376		0.781667	-0.03748		0.781667	0.05086		0.781667	-0.03008		0.781667	-0.01946		0.781667	-0.02932		0.781667	-0.00863
0.783333	-0.03415		0.783333	-0.02354		0.783333	-0.03859		0.783333	0.05139		0.783333	-0.02962		0.783333	-0.01907		0.783333	-0.02948		0.783333	-0.00853
0.785	-0.03409		0.785	-0.023		0.785	-0.03918		0.785	0.05172		0.785	-0.02988		0.785	-0.01861		0.785	-0.02926		0.785	-0.00871
0.786667	-0.0336		0.786667	-0.02266		0.786667	-0.03897		0.786667	0.05192		0.786667	-0.03022		0.786667	-0.01863		0.786667	-0.02863		0.786667	-0.00864
0.788333	-0.03389		0.788333	-0.02288		0.788333	-0.0388		0.788333	0.0516		0.788333	-0.03029		0.788333	-0.01924		0.788333	-0.02881		0.788333	-0.00898
0.79	-0.03369		0.79	-0.02347		0.79	-0.039		0.79	0.05163		0.79	-0.03093		0.79	-0.01896		0.79	-0.02964		0.79	-0.00881
0.791667	-0.03395		0.791667	-0.02437		0.791667	-0.03898		0.791667	0.05126		0.791667	-0.03121		0.791667	-0.01956		0.791667	-0.02927		0.791667	-0.00918
0.793333	-0.03424		0.793333	-0.02412		0.793333	-0.03902		0.793333	0.05079		0.793333	-0.03121		0.793333	-0.01961		0.793333	-0.02909		0.793333	-0.00916
0.795	-0.0344		0.795	-0.02424		0.795	-0.03917		0.795	0.05157		0.795	-0.0311		0.795	-0.01887		0.795	-0.02935		0.795	-0.00872
0.796667	-0.03484		0.796667	-0.02424		0.796667	-0.03918		0.796667	0.0522		0.796667	-0.03098		0.796667	-0.01885		0.796667	-0.02897		0.796667	-0.00876
0.798333	-0.03601		0.798333	-0.02395		0.798333	-0.03906		0.798333	0.05224		0.798333	-0.03114		0.798333	-0.0194		0.798333	-0.02906		0.798333	-0.00898
0.8	-0.03604		0.8	-0.02479		0.8	-0.03949		0.8	0.05189		0.8	-0.03121		0.8	-0.0196		0.8	-0.02929		0.8	-0.00988
0.801667	-0.03606		0.801667	-0.02474		0.801667	-0.03896		0.801667	0.0511		0.801667	-0.03124		0.801667	-0.01944		0.801667	-0.02973		0.801667	-0.01042
0.803333	-0.036		0.803333	-0.0245		0.803333	-0.0392		0.803333	0.05141		0.803333	-0.03131		0.803333	-0.01949		0.803333	-0.02967		0.803333	-0.01023
0.805	-0.0355		0.805	-0.02445		0.805	-0.03877		0.805	0.05183		0.805	-0.03187		0.805	-0.01968		0.805	-0.02935		0.805	-0.00944
0.806667	-0.03614		0.806667	-0.02415		0.806667	-0.03883		0.806667	0.05161		0.806667	-0.03226		0.806667	-0.02024		0.806667	-0.02991		0.806667	-0.00807
0.808333	-0.03674		0.808333	-0.0242		0.808333	-0.03876		0.808333	0.05206		0.808333	-0.03171		0.808333	-0.02074		0.808333	-0.0302		0.808333	-0.00826
0.81	-0.03725		0.81	-0.02436		0.81	-0.03813		0.81	0.05242		0.81	-0.03124		0.81	-0.02074		0.81	-0.03049		0.81	-0.00866
0.811667	-0.03775		0.811667	-0.02433		0.811667	-0.03753		0.811667	0.05208		0.811667	-0.03157		0.811667	-0.02085		0.811667	-0.03043		0.811667	-0.00883
0.813333	-0.03746		0.813333	-0.02372		0.813333	-0.03697		0.813333	0.05154		0.813333	-0.03125		0.813333	-0.02158		0.813333	-0.03021		0.813333	-0.00844
0.815	-0.03785		0.815	-0.02326		0.815	-0.03626		0.815	0.05139		0.815	-0.03135		0.815	-0.02145		0.815	-0.03028		0.815	-0.00883
0.816667	-0.03783		0.816667	-0.02295		0.816667	-0.03628		0.816667	0.05109		0.816667	-0.03115		0.816667	-0.02122		0.816667	-0.02993		0.816667	-0.01005
0.818333	-0.03758		0.818333	-0.02328		0.818333	-0.03664		0.818333	0.05124		0.818333	-0.03102		0.818333	-0.02104		0.818333	-0.02981		0.818333	-0.01067
0.82	-0.037		0.82	-0.02341		0.82	-0.03692		0.82	0.05116		0.82	-0.03122		0.82	-0.0207		0.82	-0.0295		0.82	-0.01062
0.821667	-0.03621		0.821667	-0.02325		0.821667	-0.03729		0.821667	0.05114		0.821667	-0.03106		0.821667	-0.02082		0.821667	-0.02886		0.821667	-0.01147
0.823333	-0.03547		0.823333	-0.02392		0.823333	-0.03792		0.823333	0.05111		0.823333	-0.03145		0.823333	-0.02124		0.823333	-0.02881		0.823333	-0.01143
0.825	-0.03548		0.825	-0.02379		0.825	-0.0379		0.825	0.05068		0.825	-0.03137		0.825	-0.02199		0.825	-0.02876		0.825	-0.0109
0.826667	-0.03537		0.826667	-0.02392		0.826667	-0.03792		0.826667	0.05051		0.826667	-0.03075		0.826667	-0.02227		0.826667	-0.02902		0.826667	-0.01041
0.828333	-0.03534		0.828333	-0.02395		0.828333	-0.03855		0.828333	0.05043		0.828333	-0.03114		0.828333	-0.02191		0.828333	-0.02913		0.828333	-0.01015
0.83	-0.03582		0.83	-0.02404		0.83	-0.03844		0.83	0.05076		0.83	-0.03158		0.83	-0.02155		0.83	-0.02855		0.83	-0.00999
0.831667	-0.03615		0.831667	-0.02358		0.831667	-0.0387		0.831667	0.05098		0.831667	-0.03244		0.831667	-0.02083		0.831667	-0.02796		0.831667	-0.00976
0.833333	-0.0365		0.833333	-0.02383		0.833333	-0.03912		0.833333	0.05115		0.833333	-0.03294		0.833333	-0.02116		0.833333	-0.02709		0.833333	-0.01043
0.835	-0.03609		0.835	-0.02444		0.835	-0.03903		0.835	0.05154		0.835	-0.03228		0.835	-0.02102		0.835	-0.02752		0.835	-0.01076
0.836667	-0.03564		0.836667	-0.02471		0.836667	-0.03952		0.836667	0.05095		0.836667	-0.03239		0.836667	-0.02051		0.836667	-0.02832		0.836667	-0.01146
0.838333	-0.03588		0.838333	-0.02467		0.838333	-0.03984		0.838333	0.05055		0.838333	-0.03259		0.838333	-0.02072		0.838333	-0.02931		0.838333	-0.01151
0.84	-0.03589		0.84	-0.02452		0.84	-0.03931		0.84	0.05082		0.84	-0.03268		0.84	-0.02006		0.84	-0.02959		0.84	-0.01171
0.841667	-0.03638		0.841667	-0.0241		0.841667	-0.0388		0.841667	0.05057		0.841667	-0.03305		0.841667	-0.01991		0.841667	-0.02908		0.841667	-0.01211
0.843333	-0.03658		0.843333	-0.02425		0.843333	-0.03928		0.843333	0.05061		0.843333	-0.03288		0.843333	-0.0203		0.843333	-0.02866		0.843333	-0.01281
0.845	-0.03661		0.845	-0.02365		0.845	-0.03929		0.845	0.05106		0.845	-0.03219		0.845	-0.02033		0.845	-0.02901		0.845	-0.0133
0.846667	-0.03692		0.846667	-0.02321		0.846667	-0.03914		0.846667	0.05083		0.846667	-0.03218		0.846667	-0.02012		0.846667	-0.02876		0.846667	-0.01253
0.848333	-0.03738		0.848333	-0.0228		0.848333	-0.03963		0.848333	0.05109		0.848333	-0.03188		0.848333	-0.02012		0.848333	-0.029		0.848333	-0.01128
0.85	-0.03794		0.85	-0.02281		0.85	-0.04025		0.85	0.05091		0.85	-0.03217		0.85	-0.02024		0.85	-0.02929		0.85	-0.011
0.851667	-0.03772		0.851667	-0.02284		0.851667	-0.03967		0.851667	0.05107		0.851667	-0.0323		0.851667	-0.02054		0.851667	-0.02983		0.851667	-0.0105
0.853333	-0.0378		0.853333	-0.0228		0.853333	-0.03929		0.853333	0.05116		0.853333	-0.03264		0.853333	-0.02063		0.853333	-0.02953		0.853333	-0.01035
0.855	-0.03738		0.855	-0.0221		0.855	-0.03976		0.855	0.05133		0.855	-0.03273		0.855	-0.0211		0.855	-0.02939		0.855	-0.01002
0.856667	-0.03727		0.856667	-0.02233		0.856667	-0.04023		0.856667	0.05184		0.856667	-0.03242		0.856667	-0.02095		0.856667	-0.02947		0.856667	-0.00991
0.858333	-0.03729		0.858333	-0.02248		0.858333	-0.04012		0.858333	0.05152		0.858333	-0.03238		0.858333	-0.02083		0.858333	-0.02939		0.858333	-0.01017
0.86	-0.037		0.86	-0.02291		0.86	-0.03992		0.86	0.05152		0.86	-0.03255		0.86	-0.0206		0.86	-0.02933		0.86	-0.01041
0.861667	-0.03746		0.861667	-0.02292		0.861667	-0.03968		0.861667	0.05174		0.861667	-0.03197		0.861667	-0.0198		0.861667	-0.02943		0.861667	-0.01033
0.863333	-0.03738		0.863333	-0.02362		0.863333	-0.03984		0.863333	0.05151		0.863333	-0.03235		0.863333	-0.02004		0.863333	-0.03058		0.863333	-0.00968
0.865	-0.03706		0.865	-0.02368		0.865	-0.04014		0.865	0.05119		0.865	-0.03221		0.865	-0.02062		0.865	-0.03125		0.865	-0.00898
0.866667	-0.03684		0.866667	-0.02351		0.866667	-0.04021		0.866667	0.05108		0.866667	-0.03209		0.866667	-0.0206		0.866667	-0.03121		0.866667	-0.00915
0.868333	-0.03627		0.868333	-0.02396		0.868333	-0.0402		0.868333	0.05024		0.868333	-0.03196		0.868333	-0.02046		0.868333	-0.03094		0.868333	-0.0094
0.87	-0.03593		0.87	-0.02451		0.87	-0.04024		0.87	0.04974		0.87	-0.03159		0.87	-0.02034		0.87	-0.03031		0.87	-0.00973
0.871667	-0.03596		0.871667	-0.02461		0.871667	-0.04034		0.871667	0.04937		0.871667	-0.03105		0.871667	-0.0198		0.871667	-0.03078		0.871667	-0.00919
0.873333	-0.03586		0.873333	-0.02464		0.873333	-0.04015		0.873333	0.04932		0.873333	-0.03114		0.873333	-0.02007		0.873333	-0.03082		0.873333	-0.00818
0.875	-0.03614		0.875	-0.02448		0.875	-0.04039		0.875	0.04925		0.875	-0.03192		0.875	-0.02061		0.875	-0.03079		0.875	-0.00753
0.876667	-0.0363		0.876667	-0.02439		0.876667	-0.04012		0.876667	0.04837		0.876667	-0.03266		0.876667	-0.02045		0.876667	-0.03119		0.876667	-0.00757
0.878333	-0.03636		0.878333	-0.02413		0.878333	-0.04008		0.878333	0.04752		0.878333	-0.03363		0.878333	-0.01999		0.878333	-0.03146		0.878333	-0.00779
0.88	-0.0368		0.88	-0.0243		0.88	-0.03983		0.88	0.04778		0.88	-0.03402		0.88	-0.01943		0.88	-0.03179		0.88	-0.008
0.881667	-0.03747		0.881667	-0.02468		0.881667	-0.03877		0.881667	0.04783		0.881667	-0.03337		0.881667	-0.01894		0.881667	-0.03192		0.881667	-0.00797
0.883333	-0.03779		0.883333	-0.02512		0.883333	-0.03858		0.883333	0.0473		0.883333	-0.03317		0.883333	-0.01876		0.883333	-0.03186		0.883333	-0.00782
0.885	-0.038		0.885	-0.02485		0.885	-0.03901		0.885	0.04743		0.885	-0.03334		0.885	-0.0189		0.885	-0.03137		0.885	-0.00778
0.886667	-0.03773		0.886667	-0.02463		0.886667	-0.03929		0.886667	0.04749		0.886667	-0.03321		0.886667	-0.0188		0.886667	-0.03111		0.886667	-0.00782
0.888333	-0.0373		0.888333	-0.02461		0.888333	-0.03932		0.888333	0.04766		0.888333	-0.03318		0.888333	-0.01881		0.888333	-0.03084		0.888333	-0.00748
0.89	-0.03754		0.89	-0.02399		0.89	-0.03961		0.89	0.04771		0.89	-0.03342		0.89	-0.01892		0.89	-0.03043		0.89	-0.00728
0.891667	-0.03737		0.891667	-0.02348		0.891667	-0.03986		0.891667	0.04838		0.891667	-0.03327		0.891667	-0.01913		0.891667	-0.03065		0.891667	-0.00702
0.893333	-0.03798		0.893333	-0.02355		0.893333	-0.03983		0.893333	0.0488		0.893333	-0.03332		0.893333	-0.01982		0.893333	-0.03072		0.893333	-0.00764
0.895	-0.03784		0.895	-0.02344		0.895	-0.03941		0.895	0.04881		0.895	-0.03335		0.895	-0.0196		0.895	-0.03077		0.895	-0.00717
0.896667	-0.03728		0.896667	-0.02371		0.896667	-0.03975		0.896667	0.04917		0.896667	-0.03355		0.896667	-0.02003		0.896667	-0.03066		0.896667	-0.0078
0.898333	-0.03703		0.898333	-0.02384		0.898333	-0.04029		0.898333	0.04948		0.898333	-0.03295		0.898333	-0.01978		0.898333	-0.03096		0.898333	-0.00833
0.9	-0.03711		0.9	-0.024		0.9	-0.03965		0.9	0.0501		0.9	-0.03266		0.9	-0.02012		0.9	-0.03093		0.9	-0.00851
0.901667	-0.03703		0.901667	-0.02393		0.901667	-0.03983		0.901667	0.05018		0.901667	-0.03327		0.901667	-0.02056		0.901667	-0.03116		0.901667	-0.00881
0.903333	-0.03689		0.903333	-0.02438		0.903333	-0.03954		0.903333	0.04962		0.903333	-0.03313		0.903333	-0.02095		0.903333	-0.03088		0.903333	-0.0089
0.905	-0.0372		0.905	-0.02444		0.905	-0.03939		0.905	0.04931		0.905	-0.03226		0.905	-0.02135		0.905	-0.03056		0.905	-0.00858
0.906667	-0.03767		0.906667	-0.02423		0.906667	-0.0393		0.906667	0.04871		0.906667	-0.03194		0.906667	-0.02114		0.906667	-0.03064		0.906667	-0.00833
0.908333	-0.03791		0.908333	-0.024		0.908333	-0.03896		0.908333	0.04856		0.908333	-0.03199		0.908333	-0.02088		0.908333	-0.03036		0.908333	-0.00823
0.91	-0.0379		0.91	-0.02419		0.91	-0.03937		0.91	0.04835		0.91	-0.03281		0.91	-0.01992		0.91	-0.02998		0.91	-0.0082
0.911667	-0.03786		0.911667	-0.02417		0.911667	-0.03996		0.911667	0.04846		0.911667	-0.03302		0.911667	-0.02023		0.911667	-0.02907		0.911667	-0.00803
0.913333	-0.03781		0.913333	-0.025		0.913333	-0.04027		0.913333	0.04844		0.913333	-0.03272		0.913333	-0.02028		0.913333	-0.02873		0.913333	-0.00811
0.915	-0.03726		0.915	-0.02571		0.915	-0.0405		0.915	0.04818		0.915	-0.03259		0.915	-0.01996		0.915	-0.02822		0.915	-0.00903
0.916667	-0.03667		0.916667	-0.02575		0.916667	-0.04073		0.916667	0.04843		0.916667	-0.03183		0.916667	-0.0196		0.916667	-0.02877		0.916667	-0.00942
0.918333	-0.03678		0.918333	-0.02561		0.918333	-0.04069		0.918333	0.04821		0.918333	-0.03207		0.918333	-0.01956		0.918333	-0.02905		0.918333	-0.00984
0.92	-0.03708		0.92	-0.02574		0.92	-0.04065		0.92	0.04866		0.92	-0.0323		0.92	-0.01974		0.92	-0.02956		0.92	-0.00984
0.921667	-0.03679		0.921667	-0.02595		0.921667	-0.04062		0.921667	0.04907		0.921667	-0.03273		0.921667	-0.01978		0.921667	-0.03007		0.921667	-0.00988
0.923333	-0.03709		0.923333	-0.02665		0.923333	-0.04038		0.923333	0.04885		0.923333	-0.03259		0.923333	-0.02032		0.923333	-0.03		0.923333	-0.00968
0.925	-0.0375		0.925	-0.02688		0.925	-0.04075		0.925	0.04898		0.925	-0.0325		0.925	-0.02031		0.925	-0.03047		0.925	-0.00976
0.926667	-0.03785		0.926667	-0.02685		0.926667	-0.04123		0.926667	0.04925		0.926667	-0.03243		0.926667	-0.02009		0.926667	-0.03117		0.926667	-0.00979
0.928333	-0.03832		0.928333	-0.02733		0.928333	-0.04136		0.928333	0.0492		0.928333	-0.03216		0.928333	-0.02009		0.928333	-0.03131		0.928333	-0.00965
0.93	-0.03802		0.93	-0.02726		0.93	-0.04107		0.93	0.0495		0.93	-0.032		0.93	-0.02096		0.93	-0.03114		0.93	-0.00914
0.931667	-0.03775		0.931667	-0.02669		0.931667	-0.04107		0.931667	0.04991		0.931667	-0.03236		0.931667	-0.02074		0.931667	-0.03116		0.931667	-0.0094
0.933333	-0.03772		0.933333	-0.02655		0.933333	-0.04133		0.933333	0.05006		0.933333	-0.03271		0.933333	-0.02024		0.933333	-0.03114		0.933333	-0.00911
0.935	-0.03689		0.935	-0.02624		0.935	-0.04128		0.935	0.05022		0.935	-0.03277		0.935	-0.02049		0.935	-0.03063		0.935	-0.00895
0.936667	-0.0371		0.936667	-0.02629		0.936667	-0.04082		0.936667	0.05		0.936667	-0.03251		0.936667	-0.0207		0.936667	-0.03101		0.936667	-0.00879
0.938333	-0.0373		0.938333	-0.02642		0.938333	-0.04099		0.938333	0.04977		0.938333	-0.03323		0.938333	-0.02094		0.938333	-0.03125		0.938333	-0.00845
0.94	-0.03788		0.94	-0.02688		0.94	-0.04092		0.94	0.04893		0.94	-0.03349		0.94	-0.0214		0.94	-0.03124		0.94	-0.00834
0.941667	-0.03835		0.941667	-0.02742		0.941667	-0.04129		0.941667	0.04806		0.941667	-0.03288		0.941667	-0.02185		0.941667	-0.0307		0.941667	-0.00838
0.943333	-0.03858		0.943333	-0.02715		0.943333	-0.0413		0.943333	0.04803		0.943333	-0.03295		0.943333	-0.02107		0.943333	-0.03001		0.943333	-0.00868
0.945	-0.03819		0.945	-0.02638		0.945	-0.04181		0.945	0.04765		0.945	-0.03286		0.945	-0.02137		0.945	-0.03004		0.945	-0.00895
0.946667	-0.03813		0.946667	-0.02613		0.946667	-0.04242		0.946667	0.0471		0.946667	-0.03275		0.946667	-0.02155		0.946667	-0.02967		0.946667	-0.00874
0.948333	-0.03827		0.948333	-0.02605		0.948333	-0.04243		0.948333	0.04658		0.948333	-0.03298		0.948333	-0.02224		0.948333	-0.02965		0.948333	-0.00842
0.95	-0.03847		0.95	-0.02638		0.95	-0.04312		0.95	0.04643		0.95	-0.03285		0.95	-0.02123		0.95	-0.02956		0.95	-0.00869
0.951667	-0.03843		0.951667	-0.02644		0.951667	-0.04324		0.951667	0.04707		0.951667	-0.03271		0.951667	-0.02143		0.951667	-0.03005		0.951667	-0.00868
0.953333	-0.03883		0.953333	-0.0267		0.953333	-0.04302		0.953333	0.04707		0.953333	-0.03343		0.953333	-0.02096		0.953333	-0.02956		0.953333	-0.00864
0.955	-0.03903		0.955	-0.02649		0.955	-0.04347		0.955	0.04707		0.955	-0.03369		0.955	-0.02059		0.955	-0.02915		0.955	-0.00898
0.956667	-0.03921		0.956667	-0.02679		0.956667	-0.04385		0.956667	0.04747		0.956667	-0.03368		0.956667	-0.02074		0.956667	-0.02972		0.956667	-0.00899
0.958333	-0.0394		0.958333	-0.02717		0.958333	-0.04383		0.958333	0.04792		0.958333	-0.03363		0.958333	-0.02135		0.958333	-0.03029		0.958333	-0.00857
0.96	-0.04013		0.96	-0.02742		0.96	-0.04288		0.96	0.04702		0.96	-0.03331		0.96	-0.02084		0.96	-0.03048		0.96	-0.00849
0.961667	-0.03988		0.961667	-0.02687		0.961667	-0.04252		0.961667	0.04703		0.961667	-0.0331		0.961667	-0.02053		0.961667	-0.03023		0.961667	-0.0089
0.963333	-0.03971		0.963333	-0.02691		0.963333	-0.04184		0.963333	0.04757		0.963333	-0.03287		0.963333	-0.02104		0.963333	-0.03062		0.963333	-0.00916
0.965	-0.04005		0.965	-0.02692		0.965	-0.04092		0.965	0.04772		0.965	-0.03279		0.965	-0.02202		0.965	-0.03108		0.965	-0.00927
0.966667	-0.03972		0.966667	-0.02595		0.966667	-0.04033		0.966667	0.04765		0.966667	-0.03273		0.966667	-0.02213		0.966667	-0.03116		0.966667	-0.00949
0.968333	-0.03995		0.968333	-0.02591		0.968333	-0.04077		0.968333	0.04745		0.968333	-0.03268		0.968333	-0.02222		0.968333	-0.03052		0.968333	-0.00935
0.97	-0.03985		0.97	-0.02585		0.97	-0.04112		0.97	0.04716		0.97	-0.03274		0.97	-0.02172		0.97	-0.0304		0.97	-0.00971
0.971667	-0.03949		0.971667	-0.0259		0.971667	-0.04093		0.971667	0.04736		0.971667	-0.03315		0.971667	-0.02176		0.971667	-0.02993		0.971667	-0.00842
0.973333	-0.03918		0.973333	-0.02617		0.973333	-0.0404		0.973333	0.04797		0.973333	-0.03364		0.973333	-0.02135		0.973333	-0.03055		0.973333	-0.0085
0.975	-0.03883		0.975	-0.02637		0.975	-0.04009		0.975	0.04834		0.975	-0.03338		0.975	-0.02122		0.975	-0.03052		0.975	-0.00812
0.976667	-0.03881		0.976667	-0.02586		0.976667	-0.04051		0.976667	0.048		0.976667	-0.03334		0.976667	-0.02141		0.976667	-0.03024		0.976667	-0.00812
0.978333	-0.03859		0.978333	-0.02524		0.978333	-0.04077		0.978333	0.04745		0.978333	-0.03364		0.978333	-0.02103		0.978333	-0.0299		0.978333	-0.00859
0.98	-0.0378		0.98	-0.02445		0.98	-0.04108		0.98	0.04728		0.98	-0.03414		0.98	-0.02108		0.98	-0.02995		0.98	-0.00811
0.981667	-0.03768		0.981667	-0.02469		0.981667	-0.04107		0.981667	0.04759		0.981667	-0.0344		0.981667	-0.02164		0.981667	-0.03046		0.981667	-0.0082
0.983333	-0.03731		0.983333	-0.02448		0.983333	-0.04101		0.983333	0.04782		0.983333	-0.03397		0.983333	-0.02264		0.983333	-0.03078		0.983333	-0.00923
0.985	-0.03742		0.985	-0.025		0.985	-0.04092		0.985	0.04756		0.985	-0.03429		0.985	-0.02319		0.985	-0.03104		0.985	-0.00926
0.986667	-0.03784		0.986667	-0.02558		0.986667	-0.04094		0.986667	0.04745		0.986667	-0.03452		0.986667	-0.02371		0.986667	-0.0313		0.986667	-0.00886
0.988333	-0.03797		0.988333	-0.02563		0.988333	-0.0411		0.988333	0.0474		0.988333	-0.03501		0.988333	-0.02414		0.988333	-0.0318		0.988333	-0.00858
0.99	-0.03792		0.99	-0.02536		0.99	-0.04176		0.99	0.04692		0.99	-0.03514		0.99	-0.024		0.99	-0.03143		0.99	-0.00917
0.991667	-0.03814		0.991667	-0.02552		0.991667	-0.04188		0.991667	0.04644		0.991667	-0.03406		0.991667	-0.02343		0.991667	-0.03071		0.991667	-0.00942
0.993333	-0.03838		0.993333	-0.02643		0.993333	-0.04252		0.993333	0.04627		0.993333	-0.03372		0.993333	-0.02333		0.993333	-0.03018		0.993333	-0.00925
0.995	-0.03879		0.995	-0.02713		0.995	-0.04247		0.995	0.04648		0.995	-0.03413		0.995	-0.02297		0.995	-0.03034		0.995	-0.00893
0.996667	-0.03944		0.996667	-0.02742		0.996667	-0.04272		0.996667	0.04579		0.996667	-0.03435		0.996667	-0.02213		0.996667	-0.03048		0.996667	-0.0089
0.998333	-0.03936		0.998333	-0.0274		0.998333	-0.04279		0.998333	0.04529		0.998333	-0.03426		0.998333	-0.02134		0.998333	-0.03114		0.998333	-0.00926
1	-0.03962		1	-0.02689		1	-0.04181		1	0.04567		1	-0.03413		1	-0.02128		1	-0.03191		1	-0.00944
1.00167	-0.04017		1.00167	-0.02623		1.00167	-0.04172		1.00167	0.04624		1.00167	-0.03351		1.00167	-0.02096		1.00167	-0.03248		1.00167	-0.00991
1.00333	-0.04085		1.00333	-0.02598		1.00333	-0.04124		1.00333	0.04608		1.00333	-0.03274		1.00333	-0.02035		1.00333	-0.03286		1.00333	-0.0102
1.005	-0.04026		1.005	-0.02615		1.005	-0.04156		1.005	0.04554		1.005	-0.03282		1.005	-0.0208		1.005	-0.03275		1.005	-0.01026
1.00667	-0.04021		1.00667	-0.0265		1.00667	-0.04193		1.00667	0.0454		1.00667	-0.03302		1.00667	-0.02111		1.00667	-0.03278		1.00667	-0.01043
1.00833	-0.03995		1.00833	-0.02677		1.00833	-0.04164		1.00833	0.04578		1.00833	-0.03381		1.00833	-0.02147		1.00833	-0.03309		1.00833	-0.01018
1.01	-0.0401		1.01	-0.02662		1.01	-0.04168		1.01	0.0455		1.01	-0.03394		1.01	-0.02199		1.01	-0.03266		1.01	-0.01
1.01167	-0.0398		1.01167	-0.02676		1.01167	-0.04226		1.01167	0.0457		1.01167	-0.03383		1.01167	-0.02205		1.01167	-0.03327		1.01167	-0.01026
1.01333	-0.03932		1.01333	-0.02686		1.01333	-0.04254		1.01333	0.04594		1.01333	-0.03418		1.01333	-0.02238		1.01333	-0.033		1.01333	-0.0105
1.015	-0.03922		1.015	-0.0269		1.015	-0.04222		1.015	0.04653		1.015	-0.03438		1.015	-0.02293		1.015	-0.03302		1.015	-0.01086
1.01667	-0.03881		1.01667	-0.02715		1.01667	-0.04172		1.01667	0.04641		1.01667	-0.03475		1.01667	-0.02326		1.01667	-0.03311		1.01667	-0.01088
1.01833	-0.03878		1.01833	-0.02684		1.01833	-0.04203		1.01833	0.0461		1.01833	-0.03475		1.01833	-0.02337		1.01833	-0.03271		1.01833	-0.011
1.02	-0.03919		1.02	-0.0269		1.02	-0.04172		1.02	0.04564		1.02	-0.03502		1.02	-0.02365		1.02	-0.03274		1.02	-0.01131
1.02167	-0.03972		1.02167	-0.02727		1.02167	-0.04216		1.02167	0.04575		1.02167	-0.03397		1.02167	-0.02291		1.02167	-0.03275		1.02167	-0.01143
1.02333	-0.03946		1.02333	-0.02729		1.02333	-0.04233		1.02333	0.04558		1.02333	-0.03436		1.02333	-0.02264		1.02333	-0.03232		1.02333	-0.01119
1.025	-0.04008		1.025	-0.02692		1.025	-0.04233		1.025	0.04567		1.025	-0.03465		1.025	-0.02277		1.025	-0.03239		1.025	-0.01075
1.02667	-0.04035		1.02667	-0.02692		1.02667	-0.04221		1.02667	0.04597		1.02667	-0.03456		1.02667	-0.0228		1.02667	-0.0331		1.02667	-0.01062
1.02833	-0.04057		1.02833	-0.02649		1.02833	-0.04244		1.02833	0.04564		1.02833	-0.03413		1.02833	-0.02307		1.02833	-0.03385		1.02833	-0.01066
1.03	-0.04036		1.03	-0.02628		1.03	-0.04303		1.03	0.04543		1.03	-0.0336		1.03	-0.02375		1.03	-0.0345		1.03	-0.01075
1.03167	-0.04066		1.03167	-0.02629		1.03167	-0.04298		1.03167	0.04513		1.03167	-0.03352		1.03167	-0.02465		1.03167	-0.03447		1.03167	-0.01124
1.03333	-0.04067		1.03333	-0.02656		1.03333	-0.0429		1.03333	0.04495		1.03333	-0.03371		1.03333	-0.02525		1.03333	-0.03424		1.03333	-0.01137
1.035	-0.04089		1.035	-0.02641		1.035	-0.04329		1.035	0.04457		1.035	-0.03369		1.035	-0.025		1.035	-0.0343		1.035	-0.01137
1.03667	-0.04053		1.03667	-0.027		1.03667	-0.04333		1.03667	0.04487		1.03667	-0.03367		1.03667	-0.02403		1.03667	-0.03435		1.03667	-0.01138
1.03833	-0.04094		1.03833	-0.02683		1.03833	-0.04302		1.03833	0.04519		1.03833	-0.03344		1.03833	-0.02353		1.03833	-0.03444		1.03833	-0.01148
1.04	-0.04039		1.04	-0.02682		1.04	-0.04359		1.04	0.04534		1.04	-0.03266		1.04	-0.02263		1.04	-0.03369		1.04	-0.0112
1.04167	-0.04075		1.04167	-0.02668		1.04167	-0.04389		1.04167	0.04559		1.04167	-0.03297		1.04167	-0.02189		1.04167	-0.03377		1.04167	-0.01061
1.04333	-0.0409		1.04333	-0.02694		1.04333	-0.04383		1.04333	0.04548		1.04333	-0.03346		1.04333	-0.02207		1.04333	-0.03418		1.04333	-0.01018
1.045	-0.04133		1.045	-0.02671		1.045	-0.04359		1.045	0.04537		1.045	-0.03408		1.045	-0.02238		1.045	-0.03425		1.045	-0.01007
1.04667	-0.04151		1.04667	-0.02663		1.04667	-0.04292		1.04667	0.04524		1.04667	-0.0343		1.04667	-0.02258		1.04667	-0.03375		1.04667	-0.00994
1.04833	-0.04099		1.04833	-0.02686		1.04833	-0.04216		1.04833	0.04559		1.04833	-0.03487		1.04833	-0.02269		1.04833	-0.03371		1.04833	-0.00973
1.05	-0.04025		1.05	-0.02714		1.05	-0.04252		1.05	0.04528		1.05	-0.03503		1.05	-0.02304		1.05	-0.03313		1.05	-0.00885
1.05167	-0.04054		1.05167	-0.02754		1.05167	-0.04205		1.05167	0.04501		1.05167	-0.03489		1.05167	-0.02298		1.05167	-0.03271		1.05167	-0.00868
1.05333	-0.04038		1.05333	-0.02776		1.05333	-0.04244		1.05333	0.04517		1.05333	-0.03557		1.05333	-0.02338		1.05333	-0.03293		1.05333	-0.00904
1.055	-0.0399		1.055	-0.02784		1.055	-0.0432		1.055	0.04457		1.055	-0.03479		1.055	-0.02326		1.055	-0.03271		1.055	-0.0093
1.05667	-0.04064		1.05667	-0.02701		1.05667	-0.0436		1.05667	0.04436		1.05667	-0.03421		1.05667	-0.02318		1.05667	-0.03306		1.05667	-0.00924
1.05833	-0.04114		1.05833	-0.02693		1.05833	-0.04405		1.05833	0.04414		1.05833	-0.03425		1.05833	-0.02291		1.05833	-0.03335		1.05833	-0.00939
1.06	-0.04082		1.06	-0.02661		1.06	-0.04434		1.06	0.04381		1.06	-0.03425		1.06	-0.02321		1.06	-0.03365		1.06	-0.00968
1.06167	-0.0406		1.06167	-0.02584		1.06167	-0.04374		1.06167	0.04381		1.06167	-0.03405		1.06167	-0.02407		1.06167	-0.03388		1.06167	-0.00991
1.06333	-0.04083		1.06333	-0.02656		1.06333	-0.04275		1.06333	0.04424		1.06333	-0.03392		1.06333	-0.02442		1.06333	-0.03409		1.06333	-0.00956
1.065	-0.04123		1.065	-0.02717		1.065	-0.04328		1.065	0.04421		1.065	-0.03369		1.065	-0.02407		1.065	-0.03411		1.065	-0.00975
1.06667	-0.04151		1.06667	-0.02697		1.06667	-0.04351		1.06667	0.04359		1.06667	-0.0332		1.06667	-0.0239		1.06667	-0.03406		1.06667	-0.00972
1.06833	-0.04188		1.06833	-0.02716		1.06833	-0.04396		1.06833	0.04405		1.06833	-0.03348		1.06833	-0.02418		1.06833	-0.03343		1.06833	-0.00936
1.07	-0.04251		1.07	-0.02759		1.07	-0.04422		1.07	0.04407		1.07	-0.03394		1.07	-0.02366		1.07	-0.03265		1.07	-0.00877
1.07167	-0.04297		1.07167	-0.02767		1.07167	-0.04393		1.07167	0.04449		1.07167	-0.03337		1.07167	-0.02319		1.07167	-0.03231		1.07167	-0.00867
1.07333	-0.04303		1.07333	-0.02739		1.07333	-0.04303		1.07333	0.04436		1.07333	-0.03289		1.07333	-0.02302		1.07333	-0.03243		1.07333	-0.00917
1.075	-0.04318		1.075	-0.02734		1.075	-0.04255		1.075	0.04362		1.075	-0.03287		1.075	-0.02371		1.075	-0.0325		1.075	-0.0093
1.07667	-0.04288		1.07667	-0.02742		1.07667	-0.0422		1.07667	0.04348		1.07667	-0.03337		1.07667	-0.02394		1.07667	-0.03301		1.07667	-0.00875
1.07833	-0.04209		1.07833	-0.02786		1.07833	-0.04199		1.07833	0.04355		1.07833	-0.03412		1.07833	-0.02352		1.07833	-0.03325		1.07833	-0.00887
1.08	-0.0417		1.08	-0.0279		1.08	-0.04201		1.08	0.044		1.08	-0.03444		1.08	-0.02354		1.08	-0.03291		1.08	-0.00937
1.08167	-0.04134		1.08167	-0.02856		1.08167	-0.04216		1.08167	0.04412		1.08167	-0.03443		1.08167	-0.02368		1.08167	-0.03263		1.08167	-0.00911
1.08333	-0.04113		1.08333	-0.02873		1.08333	-0.04217		1.08333	0.04402		1.08333	-0.03395		1.08333	-0.0242		1.08333	-0.03242		1.08333	-0.00874
1.085	-0.04193		1.085	-0.02934		1.085	-0.04162		1.085	0.04345		1.085	-0.03396		1.085	-0.02384		1.085	-0.03226		1.085	-0.00839
1.08667	-0.04225		1.08667	-0.0294		1.08667	-0.04229		1.08667	0.04349		1.08667	-0.03424		1.08667	-0.02354		1.08667	-0.0326		1.08667	-0.00903
1.08833	-0.04187		1.08833	-0.0293		1.08833	-0.04237		1.08833	0.04361		1.08833	-0.03416		1.08833	-0.02375		1.08833	-0.03258		1.08833	-0.00912
1.09	-0.04122		1.09	-0.0293		1.09	-0.04245		1.09	0.04264		1.09	-0.03454		1.09	-0.02372		1.09	-0.03245		1.09	-0.00893
1.09167	-0.04055		1.09167	-0.02918		1.09167	-0.04285		1.09167	0.04254		1.09167	-0.0341		1.09167	-0.02385		1.09167	-0.03218		1.09167	-0.00927
1.09333	-0.04084		1.09333	-0.02958		1.09333	-0.04327		1.09333	0.04235		1.09333	-0.03359		1.09333	-0.02405		1.09333	-0.03221		1.09333	-0.00947
1.095	-0.04089		1.095	-0.02969		1.095	-0.04417		1.095	0.04205		1.095	-0.03314		1.095	-0.02453		1.095	-0.03244		1.095	-0.00938
1.09667	-0.04099		1.09667	-0.02964		1.09667	-0.04454		1.09667	0.04166		1.09667	-0.03282		1.09667	-0.0243		1.09667	-0.03268		1.09667	-0.00956
1.09833	-0.04082		1.09833	-0.02871		1.09833	-0.04507		1.09833	0.04078		1.09833	-0.03299		1.09833	-0.02368		1.09833	-0.03252		1.09833	-0.01025
1.1	-0.04161		1.1	-0.02912		1.1	-0.04476		1.1	0.04096		1.1	-0.03329		1.1	-0.02347		1.1	-0.03285		1.1	-0.01066
1.10167	-0.04206		1.10167	-0.02945		1.10167	-0.04478		1.10167	0.041		1.10167	-0.03361		1.10167	-0.0241		1.10167	-0.03301		1.10167	-0.01089
1.10333	-0.04163		1.10333	-0.02903		1.10333	-0.04477		1.10333	0.04128		1.10333	-0.03352		1.10333	-0.02407		1.10333	-0.03304		1.10333	-0.01045
1.105	-0.04138		1.105	-0.02846		1.105	-0.04458		1.105	0.04118		1.105	-0.03382		1.105	-0.02386		1.105	-0.03306		1.105	-0.0102
1.10667	-0.04126		1.10667	-0.02851		1.10667	-0.0449		1.10667	0.04051		1.10667	-0.03415		1.10667	-0.02355		1.10667	-0.03304		1.10667	-0.01007
1.10833	-0.04129		1.10833	-0.02906		1.10833	-0.04564		1.10833	0.0405		1.10833	-0.03404		1.10833	-0.02314		1.10833	-0.0336		1.10833	-0.00988
1.11	-0.04142		1.11	-0.02901		1.11	-0.04525		1.11	0.04022		1.11	-0.03448		1.11	-0.02303		1.11	-0.03382		1.11	-0.01035
1.11167	-0.04159		1.11167	-0.02944		1.11167	-0.04472		1.11167	0.04017		1.11167	-0.03486		1.11167	-0.02286		1.11167	-0.03393		1.11167	-0.01076
1.11333	-0.04175		1.11333	-0.03007		1.11333	-0.04495		1.11333	0.0409		1.11333	-0.03522		1.11333	-0.02338		1.11333	-0.03355		1.11333	-0.01054
1.115	-0.04207		1.115	-0.02977		1.115	-0.04471		1.115	0.04159		1.115	-0.03514		1.115	-0.0235		1.115	-0.03329		1.115	-0.01078
1.11667	-0.04222		1.11667	-0.02964		1.11667	-0.0443		1.11667	0.04201		1.11667	-0.0352		1.11667	-0.02342		1.11667	-0.03311		1.11667	-0.01095
1.11833	-0.04194		1.11833	-0.02891		1.11833	-0.04457		1.11833	0.04288		1.11833	-0.03523		1.11833	-0.02332		1.11833	-0.03308		1.11833	-0.01085
1.12	-0.04174		1.12	-0.0288		1.12	-0.04446		1.12	0.0432		1.12	-0.03568		1.12	-0.02348		1.12	-0.03282		1.12	-0.01095
1.12167	-0.04137		1.12167	-0.02857		1.12167	-0.04504		1.12167	0.04237		1.12167	-0.0358		1.12167	-0.02333		1.12167	-0.03294		1.12167	-0.01106
1.12333	-0.04199		1.12333	-0.02915		1.12333	-0.04526		1.12333	0.04221		1.12333	-0.03488		1.12333	-0.02317		1.12333	-0.03314		1.12333	-0.01107
1.125	-0.04209		1.125	-0.02931		1.125	-0.04574		1.125	0.0426		1.125	-0.03478		1.125	-0.02302		1.125	-0.0334		1.125	-0.0112
1.12667	-0.04235		1.12667	-0.0292		1.12667	-0.04597		1.12667	0.04271		1.12667	-0.03491		1.12667	-0.02325		1.12667	-0.03309		1.12667	-0.01094
1.12833	-0.04249		1.12833	-0.02892		1.12833	-0.04629		1.12833	0.04265		1.12833	-0.03522		1.12833	-0.02364		1.12833	-0.03309		1.12833	-0.01086
1.13	-0.042		1.13	-0.02828		1.13	-0.04704		1.13	0.04274		1.13	-0.03518		1.13	-0.02377		1.13	-0.03254		1.13	-0.0113
1.13167	-0.04174		1.13167	-0.02829		1.13167	-0.04725		1.13167	0.04308		1.13167	-0.03567		1.13167	-0.02348		1.13167	-0.03292		1.13167	-0.01168
1.13333	-0.04078		1.13333	-0.02767		1.13333	-0.04683		1.13333	0.04275		1.13333	-0.03577		1.13333	-0.0232		1.13333	-0.03379		1.13333	-0.01155
1.135	-0.04062		1.135	-0.02787		1.135	-0.04637		1.135	0.04273		1.135	-0.03511		1.135	-0.02325		1.135	-0.03435		1.135	-0.01216
1.13667	-0.04072		1.13667	-0.02826		1.13667	-0.0459		1.13667	0.04297		1.13667	-0.03492		1.13667	-0.02383		1.13667	-0.03456		1.13667	-0.01232
1.13833	-0.04075		1.13833	-0.02809		1.13833	-0.04554		1.13833	0.04339		1.13833	-0.03501		1.13833	-0.02432		1.13833	-0.03443		1.13833	-0.01224
1.14	-0.04041		1.14	-0.02766		1.14	-0.04537		1.14	0.04272		1.14	-0.03589		1.14	-0.02398		1.14	-0.03406		1.14	-0.01233
1.14167	-0.04046		1.14167	-0.02724		1.14167	-0.04537		1.14167	0.04192		1.14167	-0.03654		1.14167	-0.02365		1.14167	-0.03387		1.14167	-0.01186
1.14333	-0.04112		1.14333	-0.0269		1.14333	-0.04511		1.14333	0.0411		1.14333	-0.03715		1.14333	-0.02389		1.14333	-0.03469		1.14333	-0.0115
1.145	-0.04134		1.145	-0.02734		1.145	-0.0454		1.145	0.04112		1.145	-0.03685		1.145	-0.02421		1.145	-0.03486		1.145	-0.01214
1.14667	-0.04122		1.14667	-0.02787		1.14667	-0.04579		1.14667	0.04098		1.14667	-0.0364		1.14667	-0.02454		1.14667	-0.0353		1.14667	-0.01277
1.14833	-0.04124		1.14833	-0.02835		1.14833	-0.04535		1.14833	0.04104		1.14833	-0.03576		1.14833	-0.02454		1.14833	-0.03519		1.14833	-0.01335
1.15	-0.04125		1.15	-0.02841		1.15	-0.04462		1.15	0.04088		1.15	-0.03609		1.15	-0.02474		1.15	-0.03517		1.15	-0.01288
1.15167	-0.04159		1.15167	-0.02855		1.15167	-0.04471		1.15167	0.04029		1.15167	-0.03569		1.15167	-0.02395		1.15167	-0.03582		1.15167	-0.01284
1.15333	-0.04229		1.15333	-0.02891		1.15333	-0.04512		1.15333	0.04011		1.15333	-0.03558		1.15333	-0.02387		1.15333	-0.0358		1.15333	-0.01256
1.155	-0.04319		1.155	-0.02932		1.155	-0.04533		1.155	0.04053		1.155	-0.03558		1.155	-0.0247		1.155	-0.03507		1.155	-0.01225
1.15667	-0.0441		1.15667	-0.02925		1.15667	-0.04498		1.15667	0.04053		1.15667	-0.03585		1.15667	-0.02472		1.15667	-0.03509		1.15667	-0.01251
1.15833	-0.04422		1.15833	-0.02971		1.15833	-0.04526		1.15833	0.0408		1.15833	-0.03616		1.15833	-0.02458		1.15833	-0.03509		1.15833	-0.01214
1.16	-0.04414		1.16	-0.02996		1.16	-0.04593		1.16	0.04075		1.16	-0.03645		1.16	-0.02489		1.16	-0.0348		1.16	-0.01271
1.16167	-0.04433		1.16167	-0.02964		1.16167	-0.04623		1.16167	0.04094		1.16167	-0.03625		1.16167	-0.02468		1.16167	-0.03523		1.16167	-0.01315
1.16333	-0.04403		1.16333	-0.0297		1.16333	-0.04601		1.16333	0.04066		1.16333	-0.0358		1.16333	-0.02456		1.16333	-0.03509		1.16333	-0.01349
1.165	-0.0444		1.165	-0.03008		1.165	-0.04584		1.165	0.04105		1.165	-0.03602		1.165	-0.02468		1.165	-0.03493		1.165	-0.0135
1.16667	-0.04413		1.16667	-0.03037		1.16667	-0.04601		1.16667	0.04131		1.16667	-0.0362		1.16667	-0.02505		1.16667	-0.03469		1.16667	-0.01334
1.16833	-0.04372		1.16833	-0.03027		1.16833	-0.04642		1.16833	0.04107		1.16833	-0.03582		1.16833	-0.02496		1.16833	-0.0354		1.16833	-0.01344
1.17	-0.04418		1.17	-0.03051		1.17	-0.04605		1.17	0.04094		1.17	-0.03609		1.17	-0.02509		1.17	-0.03487		1.17	-0.01284
1.17167	-0.04494		1.17167	-0.03036		1.17167	-0.04584		1.17167	0.04069		1.17167	-0.03571		1.17167	-0.02521		1.17167	-0.03423		1.17167	-0.01244
1.17333	-0.0446		1.17333	-0.03026		1.17333	-0.0455		1.17333	0.04048		1.17333	-0.03572		1.17333	-0.02455		1.17333	-0.03424		1.17333	-0.01216
1.175	-0.04415		1.175	-0.02956		1.175	-0.04496		1.175	0.04046		1.175	-0.03552		1.175	-0.02447		1.175	-0.03478		1.175	-0.01255
1.17667	-0.04391		1.17667	-0.02957		1.17667	-0.0448		1.17667	0.04036		1.17667	-0.03479		1.17667	-0.02434		1.17667	-0.03499		1.17667	-0.01248
1.17833	-0.04366		1.17833	-0.02915		1.17833	-0.04505		1.17833	0.04073		1.17833	-0.03443		1.17833	-0.0245		1.17833	-0.03444		1.17833	-0.01287
1.18	-0.0434		1.18	-0.02911		1.18	-0.04583		1.18	0.04077		1.18	-0.03453		1.18	-0.02419		1.18	-0.03442		1.18	-0.01311
1.18167	-0.04376		1.18167	-0.02884		1.18167	-0.04672		1.18167	0.04072		1.18167	-0.03462		1.18167	-0.02449		1.18167	-0.03515		1.18167	-0.013
1.18333	-0.04386		1.18333	-0.02894		1.18333	-0.04784		1.18333	0.04001		1.18333	-0.0349		1.18333	-0.02542		1.18333	-0.03579		1.18333	-0.01273
1.185	-0.04381		1.185	-0.02963		1.185	-0.04765		1.185	0.03976		1.185	-0.03512		1.185	-0.02586		1.185	-0.03609		1.185	-0.01327
1.18667	-0.0441		1.18667	-0.02988		1.18667	-0.04717		1.18667	0.03932		1.18667	-0.03534		1.18667	-0.02616		1.18667	-0.03653		1.18667	-0.01274
1.18833	-0.0437		1.18833	-0.02971		1.18833	-0.04679		1.18833	0.03881		1.18833	-0.03563		1.18833	-0.02575		1.18833	-0.03656		1.18833	-0.0127
1.19	-0.04374		1.19	-0.03024		1.19	-0.04638		1.19	0.03922		1.19	-0.03569		1.19	-0.02564		1.19	-0.03666		1.19	-0.01262
1.19167	-0.04365		1.19167	-0.03047		1.19167	-0.04668		1.19167	0.03993		1.19167	-0.0353		1.19167	-0.02512		1.19167	-0.03653		1.19167	-0.01294
1.19333	-0.04325		1.19333	-0.03053		1.19333	-0.04634		1.19333	0.04023		1.19333	-0.03555		1.19333	-0.02457		1.19333	-0.03657		1.19333	-0.01242
1.195	-0.04319		1.195	-0.03063		1.195	-0.04626		1.195	0.0403		1.195	-0.03568		1.195	-0.02417		1.195	-0.03655		1.195	-0.01208
1.19667	-0.04367		1.19667	-0.03061		1.19667	-0.04645		1.19667	0.04094		1.19667	-0.03526		1.19667	-0.02367		1.19667	-0.03619		1.19667	-0.01156
1.19833	-0.04304		1.19833	-0.03053		1.19833	-0.04578		1.19833	0.04117		1.19833	-0.03503		1.19833	-0.02351		1.19833	-0.0356		1.19833	-0.01144
1.2	-0.04307		1.2	-0.03042		1.2	-0.04514		1.2	0.04184		1.2	-0.03554		1.2	-0.02312		1.2	-0.03587		1.2	-0.01194
1.20167	-0.04347		1.20167	-0.03063		1.20167	-0.04495		1.20167	0.04205		1.20167	-0.03546		1.20167	-0.02298		1.20167	-0.03581		1.20167	-0.01241
1.20333	-0.04365		1.20333	-0.03092		1.20333	-0.04503		1.20333	0.04229		1.20333	-0.03519		1.20333	-0.02284		1.20333	-0.0357		1.20333	-0.01215
1.205	-0.04394		1.205	-0.03159		1.205	-0.04471		1.205	0.04164		1.205	-0.03518		1.205	-0.02327		1.205	-0.03541		1.205	-0.01201
1.20667	-0.04384		1.20667	-0.03155		1.20667	-0.04531		1.20667	0.04128		1.20667	-0.03537		1.20667	-0.02404		1.20667	-0.03578		1.20667	-0.01181
1.20833	-0.04386		1.20833	-0.03101		1.20833	-0.04529		1.20833	0.04016		1.20833	-0.03529		1.20833	-0.02384		1.20833	-0.03617		1.20833	-0.01208
1.21	-0.04423		1.21	-0.03135		1.21	-0.04586		1.21	0.04046		1.21	-0.03498		1.21	-0.02299		1.21	-0.0359		1.21	-0.01246
1.21167	-0.04414		1.21167	-0.03106		1.21167	-0.04545		1.21167	0.04058		1.21167	-0.03472		1.21167	-0.02248		1.21167	-0.03563		1.21167	-0.01263
1.21333	-0.04409		1.21333	-0.0308		1.21333	-0.0456		1.21333	0.04137		1.21333	-0.03484		1.21333	-0.02231		1.21333	-0.03646		1.21333	-0.01286
1.215	-0.04413		1.215	-0.03053		1.215	-0.04643		1.215	0.04087		1.215	-0.03526		1.215	-0.02221		1.215	-0.03713		1.215	-0.01353
1.21667	-0.04423		1.21667	-0.03034		1.21667	-0.04672		1.21667	0.04078		1.21667	-0.03512		1.21667	-0.0227		1.21667	-0.03649		1.21667	-0.01408
1.21833	-0.0443		1.21833	-0.02969		1.21833	-0.04675		1.21833	0.04076		1.21833	-0.03466		1.21833	-0.02205		1.21833	-0.03581		1.21833	-0.01421
1.22	-0.04485		1.22	-0.02993		1.22	-0.04677		1.22	0.03995		1.22	-0.03478		1.22	-0.02207		1.22	-0.03507		1.22	-0.01412
1.22167	-0.04444		1.22167	-0.03024		1.22167	-0.04685		1.22167	0.04026		1.22167	-0.03574		1.22167	-0.02238		1.22167	-0.03453		1.22167	-0.01329
1.22333	-0.045		1.22333	-0.03023		1.22333	-0.04721		1.22333	0.04002		1.22333	-0.03593		1.22333	-0.02277		1.22333	-0.03467		1.22333	-0.01254
1.225	-0.04518		1.225	-0.0303		1.225	-0.04677		1.225	0.04093		1.225	-0.036		1.225	-0.02279		1.225	-0.0349		1.225	-0.01194
1.22667	-0.04545		1.22667	-0.03033		1.22667	-0.04696		1.22667	0.04251		1.22667	-0.03693		1.22667	-0.02342		1.22667	-0.03531		1.22667	-0.01206
1.22833	-0.04564		1.22833	-0.03088		1.22833	-0.04706		1.22833	0.04224		1.22833	-0.03771		1.22833	-0.02374		1.22833	-0.03573		1.22833	-0.01218
1.23	-0.04568		1.23	-0.03121		1.23	-0.04664		1.23	0.04136		1.23	-0.03789		1.23	-0.02383		1.23	-0.03571		1.23	-0.01238
1.23167	-0.04521		1.23167	-0.03149		1.23167	-0.04672		1.23167	0.04102		1.23167	-0.03762		1.23167	-0.02346		1.23167	-0.03591		1.23167	-0.01242
1.23333	-0.04485		1.23333	-0.03165		1.23333	-0.04723		1.23333	0.04051		1.23333	-0.03717		1.23333	-0.02315		1.23333	-0.03617		1.23333	-0.01199
1.235	-0.04466		1.235	-0.03209		1.235	-0.0475		1.235	0.04047		1.235	-0.03719		1.235	-0.02326		1.235	-0.03589		1.235	-0.01171
1.23667	-0.04459		1.23667	-0.03191		1.23667	-0.0476		1.23667	0.04073		1.23667	-0.03735		1.23667	-0.02374		1.23667	-0.03619		1.23667	-0.01186
1.23833	-0.04505		1.23833	-0.03168		1.23833	-0.04789		1.23833	0.04063		1.23833	-0.03671		1.23833	-0.02378		1.23833	-0.03621		1.23833	-0.01194
1.24	-0.04479		1.24	-0.03121		1.24	-0.04735		1.24	0.04002		1.24	-0.03633		1.24	-0.02396		1.24	-0.03615		1.24	-0.01199
1.24167	-0.04503		1.24167	-0.03042		1.24167	-0.0468		1.24167	0.03986		1.24167	-0.03631		1.24167	-0.02407		1.24167	-0.03619		1.24167	-0.01202
1.24333	-0.04508		1.24333	-0.03046		1.24333	-0.04692		1.24333	0.04003		1.24333	-0.03614		1.24333	-0.02494		1.24333	-0.03612		1.24333	-0.01238
1.245	-0.04535		1.245	-0.03055		1.245	-0.04771		1.245	0.03988		1.245	-0.03671		1.245	-0.02542		1.245	-0.03551		1.245	-0.01214
1.24667	-0.04541		1.24667	-0.03051		1.24667	-0.04735		1.24667	0.03989		1.24667	-0.03723		1.24667	-0.02526		1.24667	-0.03526		1.24667	-0.01228
1.24833	-0.04484		1.24833	-0.0307		1.24833	-0.04747		1.24833	0.0403		1.24833	-0.03716		1.24833	-0.02471		1.24833	-0.03514		1.24833	-0.01176
1.25	-0.04489		1.25	-0.03106		1.25	-0.04727		1.25	0.03937		1.25	-0.03739		1.25	-0.02496		1.25	-0.0348		1.25	-0.0113
1.25167	-0.04507		1.25167	-0.03128		1.25167	-0.04698		1.25167	0.03945		1.25167	-0.03762		1.25167	-0.02465		1.25167	-0.03517		1.25167	-0.01126
1.25333	-0.04433		1.25333	-0.03134		1.25333	-0.0472		1.25333	0.03956		1.25333	-0.03759		1.25333	-0.02457		1.25333	-0.03514		1.25333	-0.01091
1.255	-0.0444		1.255	-0.03169		1.255	-0.04798		1.255	0.03928		1.255	-0.03741		1.255	-0.02567		1.255	-0.03545		1.255	-0.01097
1.25667	-0.04406		1.25667	-0.0312		1.25667	-0.0477		1.25667	0.03908		1.25667	-0.0374		1.25667	-0.02636		1.25667	-0.03498		1.25667	-0.01155
1.25833	-0.04382		1.25833	-0.03166		1.25833	-0.04758		1.25833	0.03996		1.25833	-0.03782		1.25833	-0.02609		1.25833	-0.03446		1.25833	-0.01205
1.26	-0.04391		1.26	-0.03265		1.26	-0.04666		1.26	0.03939		1.26	-0.03823		1.26	-0.02589		1.26	-0.03454		1.26	-0.01221
1.26167	-0.04396		1.26167	-0.03186		1.26167	-0.04642		1.26167	0.03869		1.26167	-0.03823		1.26167	-0.026		1.26167	-0.0354		1.26167	-0.0126
1.26333	-0.04359		1.26333	-0.03137		1.26333	-0.04688		1.26333	0.03859		1.26333	-0.03862		1.26333	-0.02638		1.26333	-0.03531		1.26333	-0.01328
1.265	-0.04364		1.265	-0.03101		1.265	-0.04717		1.265	0.0389		1.265	-0.03824		1.265	-0.02599		1.265	-0.03528		1.265	-0.0128
1.26667	-0.0435		1.26667	-0.03034		1.26667	-0.04746		1.26667	0.03887		1.26667	-0.03869		1.26667	-0.02548		1.26667	-0.03502		1.26667	-0.01266
1.26833	-0.04283		1.26833	-0.02967		1.26833	-0.04794		1.26833	0.03901		1.26833	-0.03867		1.26833	-0.02523		1.26833	-0.03496		1.26833	-0.01245
1.27	-0.04301		1.27	-0.02954		1.27	-0.04811		1.27	0.03993		1.27	-0.03846		1.27	-0.02521		1.27	-0.03511		1.27	-0.01292
1.27167	-0.04359		1.27167	-0.02919		1.27167	-0.04772		1.27167	0.04033		1.27167	-0.03879		1.27167	-0.02497		1.27167	-0.03526		1.27167	-0.01262
1.27333	-0.04411		1.27333	-0.02935		1.27333	-0.04721		1.27333	0.04044		1.27333	-0.03908		1.27333	-0.02489		1.27333	-0.03487		1.27333	-0.01327
1.275	-0.04442		1.275	-0.02976		1.275	-0.04706		1.275	0.04001		1.275	-0.03893		1.275	-0.02498		1.275	-0.03453		1.275	-0.01314
1.27667	-0.04462		1.27667	-0.02994		1.27667	-0.0466		1.27667	0.04012		1.27667	-0.03877		1.27667	-0.02491		1.27667	-0.03454		1.27667	-0.01288
1.27833	-0.04439		1.27833	-0.03054		1.27833	-0.04619		1.27833	0.03992		1.27833	-0.03826		1.27833	-0.02438		1.27833	-0.03469		1.27833	-0.01285
1.28	-0.04466		1.28	-0.03163		1.28	-0.04608		1.28	0.03901		1.28	-0.03871		1.28	-0.02415		1.28	-0.03516		1.28	-0.01247
1.28167	-0.04458		1.28167	-0.03184		1.28167	-0.04611		1.28167	0.03818		1.28167	-0.03847		1.28167	-0.02417		1.28167	-0.0354		1.28167	-0.0122
1.28333	-0.04456		1.28333	-0.03184		1.28333	-0.04548		1.28333	0.03792		1.28333	-0.03802		1.28333	-0.02517		1.28333	-0.0354		1.28333	-0.01239
1.285	-0.04481		1.285	-0.03219		1.285	-0.04453		1.285	0.03814		1.285	-0.03758		1.285	-0.02563		1.285	-0.03525		1.285	-0.01239
1.28667	-0.04493		1.28667	-0.03198		1.28667	-0.04564		1.28667	0.03854		1.28667	-0.03699		1.28667	-0.02545		1.28667	-0.03563		1.28667	-0.01258
1.28833	-0.04528		1.28833	-0.03154		1.28833	-0.04572		1.28833	0.03919		1.28833	-0.03618		1.28833	-0.02594		1.28833	-0.03585		1.28833	-0.01231
1.29	-0.04547		1.29	-0.03165		1.29	-0.0455		1.29	0.03941		1.29	-0.03606		1.29	-0.02582		1.29	-0.03631		1.29	-0.01256
1.29167	-0.04537		1.29167	-0.03157		1.29167	-0.04505		1.29167	0.03933		1.29167	-0.03604		1.29167	-0.02542		1.29167	-0.03671		1.29167	-0.01281
1.29333	-0.04499		1.29333	-0.03079		1.29333	-0.04506		1.29333	0.03931		1.29333	-0.03616		1.29333	-0.02545		1.29333	-0.03691		1.29333	-0.01286
1.295	-0.04436		1.295	-0.0305		1.295	-0.04495		1.295	0.03956		1.295	-0.03633		1.295	-0.02513		1.295	-0.03626		1.295	-0.01297
1.29667	-0.04367		1.29667	-0.03123		1.29667	-0.04461		1.29667	0.03977		1.29667	-0.03572		1.29667	-0.02556		1.29667	-0.03594		1.29667	-0.01323
1.29833	-0.04367		1.29833	-0.03156		1.29833	-0.04496		1.29833	0.03959		1.29833	-0.03532		1.29833	-0.02498		1.29833	-0.03565		1.29833	-0.01305
1.3	-0.04355		1.3	-0.03115		1.3	-0.04564		1.3	0.03974		1.3	-0.03584		1.3	-0.02495		1.3	-0.03499		1.3	-0.01291
1.30167	-0.04369		1.30167	-0.03136		1.30167	-0.0462		1.30167	0.03923		1.30167	-0.03599		1.30167	-0.02453		1.30167	-0.03434		1.30167	-0.01317
1.30333	-0.04376		1.30333	-0.0312		1.30333	-0.04606		1.30333	0.03893		1.30333	-0.03607		1.30333	-0.02406		1.30333	-0.03439		1.30333	-0.01372
1.305	-0.04352		1.305	-0.03081		1.305	-0.04561		1.305	0.03879		1.305	-0.03626		1.305	-0.02427		1.305	-0.03439		1.305	-0.0136
1.30667	-0.0434		1.30667	-0.03119		1.30667	-0.04625		1.30667	0.03908		1.30667	-0.03685		1.30667	-0.02412		1.30667	-0.03441		1.30667	-0.01388
1.30833	-0.04251		1.30833	-0.03081		1.30833	-0.0467		1.30833	0.03965		1.30833	-0.03717		1.30833	-0.02416		1.30833	-0.03467		1.30833	-0.01376
1.31	-0.04239		1.31	-0.03081		1.31	-0.04635		1.31	0.04081		1.31	-0.03693		1.31	-0.02385		1.31	-0.03457		1.31	-0.01338
1.31167	-0.04284		1.31167	-0.03139		1.31167	-0.0466		1.31167	0.04115		1.31167	-0.03717		1.31167	-0.02442		1.31167	-0.03474		1.31167	-0.01347
1.31333	-0.043		1.31333	-0.03203		1.31333	-0.04687		1.31333	0.04104		1.31333	-0.03747		1.31333	-0.02476		1.31333	-0.03469		1.31333	-0.01432
1.315	-0.04315		1.315	-0.0321		1.315	-0.04693		1.315	0.04093		1.315	-0.03762		1.315	-0.02572		1.315	-0.03561		1.315	-0.01416
1.31667	-0.04321		1.31667	-0.0323		1.31667	-0.04681		1.31667	0.03998		1.31667	-0.03769		1.31667	-0.02593		1.31667	-0.03572		1.31667	-0.01401
1.31833	-0.04231		1.31833	-0.03209		1.31833	-0.04688		1.31833	0.0395		1.31833	-0.03815		1.31833	-0.0262		1.31833	-0.03563		1.31833	-0.01409
1.32	-0.04241		1.32	-0.03198		1.32	-0.04783		1.32	0.0394		1.32	-0.03885		1.32	-0.02491		1.32	-0.03554		1.32	-0.01395
1.32167	-0.04335		1.32167	-0.03285		1.32167	-0.04839		1.32167	0.0392		1.32167	-0.0391		1.32167	-0.02423		1.32167	-0.03538		1.32167	-0.01354
1.32333	-0.04283		1.32333	-0.03325		1.32333	-0.04873		1.32333	0.03898		1.32333	-0.03947		1.32333	-0.02328		1.32333	-0.03601		1.32333	-0.01348
1.325	-0.04339		1.325	-0.03316		1.325	-0.04811		1.325	0.03909		1.325	-0.03925		1.325	-0.02343		1.325	-0.0363		1.325	-0.01311
1.32667	-0.04341		1.32667	-0.03331		1.32667	-0.04777		1.32667	0.03957		1.32667	-0.03923		1.32667	-0.02346		1.32667	-0.03699		1.32667	-0.01285
1.32833	-0.0431		1.32833	-0.033		1.32833	-0.04702		1.32833	0.03999		1.32833	-0.03913		1.32833	-0.02312		1.32833	-0.03795		1.32833	-0.01277
1.33	-0.04286		1.33	-0.0328		1.33	-0.04712		1.33	0.04079		1.33	-0.03875		1.33	-0.02329		1.33	-0.03781		1.33	-0.01272
1.33167	-0.04305		1.33167	-0.0323		1.33167	-0.04689		1.33167	0.0408		1.33167	-0.03886		1.33167	-0.02411		1.33167	-0.03746		1.33167	-0.01296
1.33333	-0.04319		1.33333	-0.03238		1.33333	-0.04619		1.33333	0.0404		1.33333	-0.03942		1.33333	-0.02488		1.33333	-0.03727		1.33333	-0.01348
1.335	-0.0432		1.335	-0.03274		1.335	-0.04597		1.335	0.03993		1.335	-0.03899		1.335	-0.02505		1.335	-0.03717		1.335	-0.01404
1.33667	-0.04263		1.33667	-0.03248		1.33667	-0.04673		1.33667	0.04069		1.33667	-0.03793		1.33667	-0.02497		1.33667	-0.03658		1.33667	-0.01352
1.33833	-0.0426		1.33833	-0.03296		1.33833	-0.04765		1.33833	0.04049		1.33833	-0.03723		1.33833	-0.02468		1.33833	-0.03644		1.33833	-0.01345
1.34	-0.04288		1.34	-0.03282		1.34	-0.04841		1.34	0.03993		1.34	-0.03709		1.34	-0.02423		1.34	-0.03626		1.34	-0.01368
1.34167	-0.04308		1.34167	-0.03269		1.34167	-0.04916		1.34167	0.03998		1.34167	-0.03687		1.34167	-0.02423		1.34167	-0.03662		1.34167	-0.01314
1.34333	-0.04305		1.34333	-0.03208		1.34333	-0.04923		1.34333	0.03943		1.34333	-0.03684		1.34333	-0.02438		1.34333	-0.03685		1.34333	-0.01241
1.345	-0.04278		1.345	-0.03187		1.345	-0.04869		1.345	0.03965		1.345	-0.03679		1.345	-0.02504		1.345	-0.03729		1.345	-0.01199
1.34667	-0.04331		1.34667	-0.03206		1.34667	-0.0486		1.34667	0.03956		1.34667	-0.03672		1.34667	-0.02505		1.34667	-0.03704		1.34667	-0.01182
1.34833	-0.04406		1.34833	-0.03138		1.34833	-0.0481		1.34833	0.03961		1.34833	-0.03693		1.34833	-0.02486		1.34833	-0.03706		1.34833	-0.01243
1.35	-0.04447		1.35	-0.03108		1.35	-0.04783		1.35	0.04026		1.35	-0.03769		1.35	-0.02477		1.35	-0.03736		1.35	-0.01261
1.35167	-0.04552		1.35167	-0.03093		1.35167	-0.04745		1.35167	0.03998		1.35167	-0.03769		1.35167	-0.02461		1.35167	-0.03738		1.35167	-0.0126
1.35333	-0.0459		1.35333	-0.03083		1.35333	-0.04703		1.35333	0.03974		1.35333	-0.03761		1.35333	-0.02382		1.35333	-0.0368		1.35333	-0.01294
1.355	-0.04605		1.355	-0.0313		1.355	-0.04647		1.355	0.04012		1.355	-0.03732		1.355	-0.02341		1.355	-0.03645		1.355	-0.01362
1.35667	-0.0461		1.35667	-0.0308		1.35667	-0.04619		1.35667	0.03999		1.35667	-0.03734		1.35667	-0.02352		1.35667	-0.03701		1.35667	-0.01352
1.35833	-0.04594		1.35833	-0.03058		1.35833	-0.04672		1.35833	0.0399		1.35833	-0.03754		1.35833	-0.02374		1.35833	-0.03719		1.35833	-0.01334
1.36	-0.04523		1.36	-0.03046		1.36	-0.04682		1.36	0.03941		1.36	-0.03735		1.36	-0.02406		1.36	-0.0368		1.36	-0.01345
1.36167	-0.04543		1.36167	-0.03044		1.36167	-0.04646		1.36167	0.0394		1.36167	-0.03718		1.36167	-0.02445		1.36167	-0.03664		1.36167	-0.01412
1.36333	-0.04563		1.36333	-0.03049		1.36333	-0.04687		1.36333	0.03949		1.36333	-0.03666		1.36333	-0.02522		1.36333	-0.0367		1.36333	-0.01441
1.365	-0.04606		1.365	-0.03026		1.365	-0.04719		1.365	0.03987		1.365	-0.03632		1.365	-0.02502		1.365	-0.03627		1.365	-0.01485
1.36667	-0.04634		1.36667	-0.03046		1.36667	-0.04729		1.36667	0.03951		1.36667	-0.03625		1.36667	-0.02418		1.36667	-0.03612		1.36667	-0.01487
1.36833	-0.04629		1.36833	-0.03102		1.36833	-0.04685		1.36833	0.03863		1.36833	-0.03658		1.36833	-0.02411		1.36833	-0.03617		1.36833	-0.01502
1.37	-0.04554		1.37	-0.03118		1.37	-0.04698		1.37	0.03817		1.37	-0.03732		1.37	-0.02475		1.37	-0.03665		1.37	-0.01557
1.37167	-0.04536		1.37167	-0.03143		1.37167	-0.04754		1.37167	0.03817		1.37167	-0.03721		1.37167	-0.02474		1.37167	-0.03652		1.37167	-0.01595
1.37333	-0.04567		1.37333	-0.03076		1.37333	-0.0478		1.37333	0.03845		1.37333	-0.03719		1.37333	-0.02447		1.37333	-0.03671		1.37333	-0.01585
1.375	-0.04587		1.375	-0.03053		1.375	-0.048		1.375	0.03799		1.375	-0.03721		1.375	-0.02467		1.375	-0.03646		1.375	-0.01572
1.37667	-0.04556		1.37667	-0.03035		1.37667	-0.04755		1.37667	0.03788		1.37667	-0.03794		1.37667	-0.02443		1.37667	-0.03609		1.37667	-0.01573
1.37833	-0.04526		1.37833	-0.03034		1.37833	-0.04717		1.37833	0.0391		1.37833	-0.03767		1.37833	-0.02373		1.37833	-0.03598		1.37833	-0.01475
1.38	-0.04507		1.38	-0.03039		1.38	-0.04681		1.38	0.03932		1.38	-0.03761		1.38	-0.0242		1.38	-0.0362		1.38	-0.01428
1.38167	-0.04523		1.38167	-0.03095		1.38167	-0.04672		1.38167	0.03935		1.38167	-0.03768		1.38167	-0.02433		1.38167	-0.03625		1.38167	-0.01367
1.38333	-0.04491		1.38333	-0.03111		1.38333	-0.04648		1.38333	0.03922		1.38333	-0.03746		1.38333	-0.02416		1.38333	-0.03632		1.38333	-0.01278
1.385	-0.04521		1.385	-0.03094		1.385	-0.0457		1.385	0.03995		1.385	-0.03746		1.385	-0.02386		1.385	-0.03636		1.385	-0.01217
1.38667	-0.04593		1.38667	-0.0306		1.38667	-0.04597		1.38667	0.04051		1.38667	-0.03803		1.38667	-0.02392		1.38667	-0.0361		1.38667	-0.01217
1.38833	-0.04581		1.38833	-0.03094		1.38833	-0.04578		1.38833	0.04046		1.38833	-0.03793		1.38833	-0.02425		1.38833	-0.03617		1.38833	-0.01192
1.39	-0.04565		1.39	-0.03116		1.39	-0.04589		1.39	0.04126		1.39	-0.03805		1.39	-0.02469		1.39	-0.03675		1.39	-0.01177
1.39167	-0.04571		1.39167	-0.03166		1.39167	-0.04545		1.39167	0.04238		1.39167	-0.03778		1.39167	-0.02457		1.39167	-0.03663		1.39167	-0.01192
1.39333	-0.04605		1.39333	-0.03189		1.39333	-0.04521		1.39333	0.04257		1.39333	-0.03729		1.39333	-0.02454		1.39333	-0.0364		1.39333	-0.01185
1.395	-0.04544		1.395	-0.0314		1.395	-0.04507		1.395	0.043		1.395	-0.03693		1.395	-0.02415		1.395	-0.0364		1.395	-0.012
1.39667	-0.04525		1.39667	-0.03069		1.39667	-0.04433		1.39667	0.04372		1.39667	-0.03663		1.39667	-0.02417		1.39667	-0.03676		1.39667	-0.01176
1.39833	-0.04511		1.39833	-0.03065		1.39833	-0.04399		1.39833	0.04308		1.39833	-0.03605		1.39833	-0.02393		1.39833	-0.03656		1.39833	-0.01221
1.4	-0.04486		1.4	-0.03082		1.4	-0.04373		1.4	0.04279		1.4	-0.03588		1.4	-0.02273		1.4	-0.03639		1.4	-0.0127
1.40167	-0.04416		1.40167	-0.03067		1.40167	-0.04335		1.40167	0.04402		1.40167	-0.03662		1.40167	-0.0221		1.40167	-0.03644		1.40167	-0.01259
1.40333	-0.0437		1.40333	-0.02986		1.40333	-0.04368		1.40333	0.04457		1.40333	-0.03661		1.40333	-0.02145		1.40333	-0.03611		1.40333	-0.01232
1.405	-0.04306		1.405	-0.02948		1.405	-0.04375		1.405	0.04468		1.405	-0.03625		1.405	-0.02044		1.405	-0.03571		1.405	-0.01161
1.40667	-0.04313		1.40667	-0.0292		1.40667	-0.04335		1.40667	0.04535		1.40667	-0.03496		1.40667	-0.0196		1.40667	-0.03607		1.40667	-0.01208
1.40833	-0.04301		1.40833	-0.02907		1.40833	-0.04388		1.40833	0.04614		1.40833	-0.03402		1.40833	-0.01942		1.40833	-0.03687		1.40833	-0.01289
1.41	-0.04303		1.41	-0.0284		1.41	-0.0438		1.41	0.04669		1.41	-0.03404		1.41	-0.01846		1.41	-0.03718		1.41	-0.014
1.41167	-0.04259		1.41167	-0.02741		1.41167	-0.04398		1.41167	0.04737		1.41167	-0.03439		1.41167	-0.01855		1.41167	-0.03678		1.41167	-0.01397
1.41333	-0.04174		1.41333	-0.02705		1.41333	-0.04403		1.41333	0.04813		1.41333	-0.03417		1.41333	-0.01878		1.41333	-0.03622		1.41333	-0.01359
1.415	-0.04073		1.415	-0.02712		1.415	-0.04363		1.415	0.04947		1.415	-0.0338		1.415	-0.01822		1.415	-0.03628		1.415	-0.01339
1.41667	-0.04058		1.41667	-0.02698		1.41667	-0.04247		1.41667	0.05049		1.41667	-0.0333		1.41667	-0.01758		1.41667	-0.03705		1.41667	-0.01325
1.41833	-0.0404		1.41833	-0.02614		1.41833	-0.0418		1.41833	0.05141		1.41833	-0.0323		1.41833	-0.01727		1.41833	-0.03695		1.41833	-0.01418
1.42	-0.03976		1.42	-0.02586		1.42	-0.04146		1.42	0.05216		1.42	-0.03166		1.42	-0.01659		1.42	-0.03678		1.42	-0.01435
1.42167	-0.03928		1.42167	-0.02544		1.42167	-0.04107		1.42167	0.05223		1.42167	-0.03123		1.42167	-0.01652		1.42167	-0.03655		1.42167	-0.01359
1.42333	-0.03837		1.42333	-0.02554		1.42333	-0.04065		1.42333	0.05282		1.42333	-0.03032		1.42333	-0.01648		1.42333	-0.03658		1.42333	-0.01334
1.425	-0.03815		1.425	-0.02532		1.425	-0.04034		1.425	0.05408		1.425	-0.02952		1.425	-0.01585		1.425	-0.03618		1.425	-0.01322
1.42667	-0.03786		1.42667	-0.02501		1.42667	-0.03995		1.42667	0.05508		1.42667	-0.02947		1.42667	-0.01474		1.42667	-0.03614		1.42667	-0.01325
1.42833	-0.03708		1.42833	-0.02467		1.42833	-0.03986		1.42833	0.05678		1.42833	-0.02913		1.42833	-0.01472		1.42833	-0.03572		1.42833	-0.01368
1.43	-0.03722		1.43	-0.02413		1.43	-0.03943		1.43	0.05754		1.43	-0.0289		1.43	-0.01451		1.43	-0.0352		1.43	-0.01377
1.43167	-0.03732		1.43167	-0.02401		1.43167	-0.03957		1.43167	0.05856		1.43167	-0.02874		1.43167	-0.01386		1.43167	-0.03361		1.43167	-0.0135
1.43333	-0.03751		1.43333	-0.0241		1.43333	-0.03902		1.43333	0.05897		1.43333	-0.02893		1.43333	-0.01389		1.43333	-0.03238		1.43333	-0.01249
1.435	-0.03696		1.435	-0.02387		1.435	-0.03836		1.435	0.05906		1.435	-0.02847		1.435	-0.01381		1.435	-0.0306		1.435	-0.01169
1.43667	-0.03695		1.43667	-0.0236		1.43667	-0.03877		1.43667	0.05937		1.43667	-0.02851		1.43667	-0.01307		1.43667	-0.02886		1.43667	-0.01184
1.43833	-0.03713		1.43833	-0.0234		1.43833	-0.03854		1.43833	0.05952		1.43833	-0.02863		1.43833	-0.01239		1.43833	-0.02704		1.43833	-0.01196
1.44	-0.03632		1.44	-0.02366		1.44	-0.03846		1.44	0.06016		1.44	-0.02861		1.44	-0.0124		1.44	-0.02404		1.44	-0.01123
1.44167	-0.03641		1.44167	-0.02316		1.44167	-0.03911		1.44167	0.06082		1.44167	-0.02854		1.44167	-0.01257		1.44167	-0.02061		1.44167	-0.00966
1.44333	-0.03613		1.44333	-0.02245		1.44333	-0.03909		1.44333	0.06134		1.44333	-0.02856		1.44333	-0.01251		1.44333	-0.01598		1.44333	-0.00847
1.445	-0.03604		1.445	-0.02188		1.445	-0.03915		1.445	0.0617		1.445	-0.02859		1.445	-0.01173		1.445	-0.01085		1.445	-0.0073
1.44667	-0.03585		1.44667	-0.02213		1.44667	-0.03881		1.44667	0.06241		1.44667	-0.02827		1.44667	-0.01121		1.44667	-0.005		1.44667	-0.00572
1.44833	-0.03594		1.44833	-0.02226		1.44833	-0.03847		1.44833	0.0631		1.44833	-0.02846		1.44833	-0.01111		1.44833	0.00224		1.44833	-0.00475
1.45	-0.03632		1.45	-0.02308		1.45	-0.03846		1.45	0.06465		1.45	-0.02839		1.45	-0.01151		1.45	0.01014		1.45	-0.00442
1.45167	-0.03645		1.45167	-0.02347		1.45167	-0.03859		1.45167	0.06492		1.45167	-0.02882		1.45167	-0.01191		1.45167	0.01874		1.45167	-0.00392
1.45333	-0.03648		1.45333	-0.02343		1.45333	-0.03847		1.45333	0.06544		1.45333	-0.02947		1.45333	-0.01236		1.45333	0.02888		1.45333	-0.00207
1.455	-0.0373		1.455	-0.02349		1.455	-0.03858		1.455	0.06645		1.455	-0.02951		1.455	-0.01254		1.455	0.03976		1.455	0.00018
1.45667	-0.03765		1.45667	-0.02343		1.45667	-0.03848		1.45667	0.06629		1.45667	-0.02955		1.45667	-0.0129		1.45667	0.05092		1.45667	0.00237
1.45833	-0.03782		1.45833	-0.02322		1.45833	-0.03901		1.45833	0.06714		1.45833	-0.03005		1.45833	-0.01303		1.45833	0.06296		1.45833	0.0039
1.46	-0.03826		1.46	-0.02308		1.46	-0.03912		1.46	0.06793		1.46	-0.03062		1.46	-0.01309		1.46	0.0754		1.46	0.00583
1.46167	-0.03824		1.46167	-0.02303		1.46167	-0.03969		1.46167	0.06799		1.46167	-0.03016		1.46167	-0.01327		1.46167	0.08895		1.46167	0.00736
1.46333	-0.03815		1.46333	-0.02348		1.46333	-0.04037		1.46333	0.06891		1.46333	-0.03072		1.46333	-0.01341		1.46333	0.10384		1.46333	0.00786
1.465	-0.03874		1.465	-0.02426		1.465	-0.04097		1.465	0.06945		1.465	-0.03128		1.465	-0.01382		1.465	0.11952		1.465	0.00868
1.46667	-0.03897		1.46667	-0.02486		1.46667	-0.04141		1.46667	0.06939		1.46667	-0.03197		1.46667	-0.01379		1.46667	0.13613		1.46667	0.00939
1.46833	-0.0396		1.46833	-0.02483		1.46833	-0.0422		1.46833	0.06874		1.46833	-0.03216		1.46833	-0.01364		1.46833	0.15321		1.46833	0.00995
1.47	-0.04031		1.47	-0.02552		1.47	-0.04281		1.47	0.06877		1.47	-0.03259		1.47	-0.01459		1.47	0.17048		1.47	0.01033
1.47167	-0.04116		1.47167	-0.02586		1.47167	-0.04358		1.47167	0.06896		1.47167	-0.0329		1.47167	-0.01563		1.47167	0.18833		1.47167	0.01028
1.47333	-0.0423		1.47333	-0.02625		1.47333	-0.04337		1.47333	0.06859		1.47333	-0.03287		1.47333	-0.0167		1.47333	0.20659		1.47333	0.01129
1.475	-0.04297		1.475	-0.02697		1.475	-0.0434		1.475	0.06862		1.475	-0.03336		1.475	-0.01715		1.475	0.22479		1.475	0.01202
1.47667	-0.04337		1.47667	-0.02749		1.47667	-0.04369		1.47667	0.06913		1.47667	-0.03393		1.47667	-0.01799		1.47667	0.24294		1.47667	0.01225
1.47833	-0.04395		1.47833	-0.02804		1.47833	-0.04442		1.47833	0.0694		1.47833	-0.03429		1.47833	-0.01796		1.47833	0.26133		1.47833	0.01149
1.48	-0.04516		1.48	-0.02845		1.48	-0.04565		1.48	0.07051		1.48	-0.0349		1.48	-0.01758		1.48	0.2796		1.48	0.01081
1.48167	-0.04583		1.48167	-0.02907		1.48167	-0.04671		1.48167	0.0721		1.48167	-0.03596		1.48167	-0.01794		1.48167	0.29832		1.48167	0.00926
1.48333	-0.04598		1.48333	-0.03019		1.48333	-0.04726		1.48333	0.07253		1.48333	-0.03745		1.48333	-0.0177		1.48333	0.31681		1.48333	0.00853
1.485	-0.04652		1.485	-0.0306		1.485	-0.04786		1.485	0.07185		1.485	-0.03771		1.485	-0.01739		1.485	0.33452		1.485	0.00706
1.48667	-0.04651		1.48667	-0.03139		1.48667	-0.04822		1.48667	0.07146		1.48667	-0.03779		1.48667	-0.0176		1.48667	0.35236		1.48667	0.00568
1.48833	-0.0472		1.48833	-0.03188		1.48833	-0.04855		1.48833	0.07158		1.48833	-0.0382		1.48833	-0.01729		1.48833	0.36987		1.48833	0.00451
1.49	-0.04744		1.49	-0.03287		1.49	-0.04915		1.49	0.07113		1.49	-0.03881		1.49	-0.01783		1.49	0.38641		1.49	0.00419
1.49167	-0.04762		1.49167	-0.03266		1.49167	-0.04983		1.49167	0.07063		1.49167	-0.03934		1.49167	-0.01821		1.49167	0.40274		1.49167	0.00311
1.49333	-0.04824		1.49333	-0.03343		1.49333	-0.05045		1.49333	0.07048		1.49333	-0.03995		1.49333	-0.01841		1.49333	0.41921		1.49333	0.00258
1.495	-0.04912		1.495	-0.03414		1.495	-0.05148		1.495	0.07033		1.495	-0.0404		1.495	-0.01873		1.495	0.43425		1.495	0.00192
1.49667	-0.05065		1.49667	-0.03485		1.49667	-0.0524		1.49667	0.06963		1.49667	-0.04139		1.49667	-0.01955		1.49667	0.44851		1.49667	0.00134
1.49833	-0.0511		1.49833	-0.03501		1.49833	-0.05321		1.49833	0.06863		1.49833	-0.04184		1.49833	-0.01987		1.49833	0.46173		1.49833	0.00048
1.5	-0.0512		1.5	-0.0363		1.5	-0.05395		1.5	0.0678		1.5	-0.04301		1.5	-0.02001		1.5	0.47498		1.5	-0.0007
1.50167	-0.05211		1.50167	-0.03697		1.50167	-0.05495		1.50167	0.06678		1.50167	-0.04424		1.50167	-0.0208		1.50167	0.48765		1.50167	-0.00095
1.50333	-0.05254		1.50333	-0.03856		1.50333	-0.05606		1.50333	0.06648		1.50333	-0.04532		1.50333	-0.02158		1.50333	0.49947		1.50333	-0.00167
1.505	-0.0531		1.505	-0.04016		1.505	-0.05658		1.505	0.06612		1.505	-0.04606		1.505	-0.02261		1.505	0.51071		1.505	-0.00261
1.50667	-0.05429		1.50667	-0.04129		1.50667	-0.05674		1.50667	0.06524		1.50667	-0.04641		1.50667	-0.02376		1.50667	0.52042		1.50667	-0.00368
1.50833	-0.05589		1.50833	-0.04262		1.50833	-0.05763		1.50833	0.06408		1.50833	-0.04727		1.50833	-0.02442		1.50833	0.52941		1.50833	-0.00431
1.51	-0.05714		1.51	-0.04422		1.51	-0.0584		1.51	0.06371		1.51	-0.04746		1.51	-0.0249		1.51	0.53728		1.51	-0.005
1.51167	-0.05895		1.51167	-0.0447		1.51167	-0.05949		1.51167	0.06279		1.51167	-0.04861		1.51167	-0.02599		1.51167	0.54413		1.51167	-0.00515
1.51333	-0.06046		1.51333	-0.04513		1.51333	-0.06107		1.51333	0.06208		1.51333	-0.04929		1.51333	-0.02709		1.51333	0.55013		1.51333	-0.00575
1.515	-0.06188		1.515	-0.04618		1.515	-0.06175		1.515	0.06158		1.515	-0.05019		1.515	-0.02837		1.515	0.55581		1.515	-0.00683
1.51667	-0.06294		1.51667	-0.04692		1.51667	-0.06234		1.51667	0.061		1.51667	-0.05145		1.51667	-0.02896		1.51667	0.55997		1.51667	-0.00787
1.51833	-0.06391		1.51833	-0.04743		1.51833	-0.0631		1.51833	0.06095		1.51833	-0.05227		1.51833	-0.02941		1.51833	0.56291		1.51833	-0.00842
1.52	-0.06453		1.52	-0.0483		1.52	-0.06331		1.52	0.05986		1.52	-0.05319		1.52	-0.02934		1.52	0.5645		1.52	-0.0091
1.52167	-0.06523		1.52167	-0.04837		1.52167	-0.06379		1.52167	0.05845		1.52167	-0.05426		1.52167	-0.02956		1.52167	0.56555		1.52167	-0.00929
1.52333	-0.06563		1.52333	-0.04838		1.52333	-0.06383		1.52333	0.05721		1.52333	-0.05501		1.52333	-0.02978		1.52333	0.56536		1.52333	-0.00923
1.525	-0.06608		1.525	-0.04858		1.525	-0.06419		1.525	0.05615		1.525	-0.05523		1.525	-0.03078		1.525	0.56383		1.525	-0.0097
1.52667	-0.06678		1.52667	-0.04845		1.52667	-0.06442		1.52667	0.05605		1.52667	-0.05583		1.52667	-0.03168		1.52667	0.56136		1.52667	-0.00986
1.52833	-0.06675		1.52833	-0.04882		1.52833	-0.06476		1.52833	0.05604		1.52833	-0.05545		1.52833	-0.03151		1.52833	0.55886		1.52833	-0.01017
1.53	-0.06658		1.53	-0.04896		1.53	-0.0659		1.53	0.0564		1.53	-0.05533		1.53	-0.03125		1.53	0.55475		1.53	-0.0108
1.53167	-0.0663		1.53167	-0.04837		1.53167	-0.06533		1.53167	0.05632		1.53167	-0.05528		1.53167	-0.03095		1.53167	0.55007		1.53167	-0.01095
1.53333	-0.06582		1.53333	-0.04822		1.53333	-0.06524		1.53333	0.05625		1.53333	-0.05535		1.53333	-0.03106		1.53333	0.54489		1.53333	-0.01111
1.535	-0.06577		1.535	-0.0482		1.535	-0.06463		1.535	0.05591		1.535	-0.05505		1.535	-0.03049		1.535	0.53838		1.535	-0.01127
1.53667	-0.0654		1.53667	-0.04798		1.53667	-0.06389		1.53667	0.05617		1.53667	-0.055		1.53667	-0.03038		1.53667	0.53216		1.53667	-0.01149
1.53833	-0.06481		1.53833	-0.0475		1.53833	-0.0635		1.53833	0.05606		1.53833	-0.0544		1.53833	-0.03007		1.53833	0.52537		1.53833	-0.01157
1.54	-0.06382		1.54	-0.04643		1.54	-0.06228		1.54	0.05582		1.54	-0.05431		1.54	-0.02943		1.54	0.51796		1.54	-0.01169
1.54167	-0.06311		1.54167	-0.04565		1.54167	-0.06099		1.54167	0.05547		1.54167	-0.0543		1.54167	-0.02866		1.54167	0.51011		1.54167	-0.01159
1.54333	-0.06206		1.54333	-0.0448		1.54333	-0.05959		1.54333	0.05526		1.54333	-0.05256		1.54333	-0.02781		1.54333	0.50153		1.54333	-0.01168
1.545	-0.06114		1.545	-0.0429		1.545	-0.05783		1.545	0.05502		1.545	-0.05133		1.545	-0.02663		1.545	0.49188		1.545	-0.01238
1.54667	-0.05896		1.54667	-0.04097		1.54667	-0.05622		1.54667	0.05572		1.54667	-0.04942		1.54667	-0.02519		1.54667	0.48261		1.54667	-0.01261
1.54833	-0.05644		1.54833	-0.0382		1.54833	-0.05434		1.54833	0.05685		1.54833	-0.04741		1.54833	-0.0232		1.54833	0.47247		1.54833	-0.01173
1.55	-0.05429		1.55	-0.03456		1.55	-0.05165		1.55	0.05816		1.55	-0.04474		1.55	-0.02093		1.55	0.46267		1.55	-0.01158
1.55167	-0.05141		1.55167	-0.03167		1.55167	-0.04839		1.55167	0.05941		1.55167	-0.04245		1.55167	-0.0179		1.55167	0.45308		1.55167	-0.01183
1.55333	-0.04823		1.55333	-0.0286		1.55333	-0.04488		1.55333	0.06162		1.55333	-0.03976		1.55333	-0.01468		1.55333	0.44337		1.55333	-0.01246
1.555	-0.04478		1.555	-0.02514		1.555	-0.04058		1.555	0.06393		1.555	-0.03657		1.555	-0.01146		1.555	0.43296		1.555	-0.01353
1.55667	-0.04065		1.55667	-0.0218		1.55667	-0.03618		1.55667	0.06675		1.55667	-0.03381		1.55667	-0.00755		1.55667	0.4222		1.55667	-0.01474
1.55833	-0.03626		1.55833	-0.01785		1.55833	-0.031		1.55833	0.07023		1.55833	-0.03046		1.55833	-0.00297		1.55833	0.41209		1.55833	-0.01545
1.56	-0.03177		1.56	-0.01353		1.56	-0.02554		1.56	0.07389		1.56	-0.02632		1.56	0.00253		1.56	0.40175		1.56	-0.01593
1.56167	-0.02597		1.56167	-0.00886		1.56167	-0.0191		1.56167	0.07826		1.56167	-0.02016		1.56167	0.0081		1.56167	0.39135		1.56167	-0.01641
1.56333	-0.01956		1.56333	-0.00314		1.56333	-0.01212		1.56333	0.08288		1.56333	-0.01321		1.56333	0.01458		1.56333	0.38066		1.56333	-0.01674
1.565	-0.01293		1.565	0.00307		1.565	-0.00444		1.565	0.08811		1.565	-0.00729		1.565	0.02197		1.565	0.36982		1.565	-0.01673
1.56667	-0.00615		1.56667	0.0088		1.56667	0.00306		1.56667	0.094		1.56667	-0.00111		1.56667	0.0299		1.56667	0.35942		1.56667	-0.01721
1.56833	0.00096		1.56833	0.0161		1.56833	0.01157		1.56833	0.1013		1.56833	0.00619		1.56833	0.03815		1.56833	0.34916		1.56833	-0.01719
1.57	0.00907		1.57	0.02437		1.57	0.02123		1.57	0.10905		1.57	0.01335		1.57	0.04777		1.57	0.33909		1.57	-0.01678
1.57167	0.01704		1.57167	0.03234		1.57167	0.03179		1.57167	0.11721		1.57167	0.02147		1.57167	0.05793		1.57167	0.33009		1.57167	-0.01652
1.57333	0.0253		1.57333	0.04045		1.57333	0.04309		1.57333	0.12644		1.57333	0.03015		1.57333	0.0687		1.57333	0.32079		1.57333	-0.01685
1.575	0.03407		1.575	0.04876		1.575	0.05513		1.575	0.13634		1.575	0.03932		1.575	0.08118		1.575	0.31142		1.575	-0.01685
1.57667	0.04263		1.57667	0.05778		1.57667	0.06769		1.57667	0.14574		1.57667	0.04795		1.57667	0.09547		1.57667	0.30303		1.57667	-0.01677
1.57833	0.05145		1.57833	0.06663		1.57833	0.08228		1.57833	0.15576		1.57833	0.05662		1.57833	0.11144		1.57833	0.29535		1.57833	-0.0163
1.58	0.06068		1.58	0.07474		1.58	0.09852		1.58	0.16602		1.58	0.06502		1.58	0.12967		1.58	0.28799		1.58	-0.01604
1.58167	0.06991		1.58167	0.08345		1.58167	0.11634		1.58167	0.17682		1.58167	0.07379		1.58167	0.15138		1.58167	0.28074		1.58167	-0.01579
1.58333	0.07937		1.58333	0.09236		1.58333	0.13703		1.58333	0.18833		1.58333	0.08277		1.58333	0.17644		1.58333	0.27437		1.58333	-0.0158
1.585	0.08919		1.585	0.10125		1.585	0.16113		1.585	0.19977		1.585	0.09192		1.585	0.20575		1.585	0.26864		1.585	-0.01657
1.58667	0.09899		1.58667	0.11023		1.58667	0.18914		1.58667	0.21104		1.58667	0.10107		1.58667	0.24061		1.58667	0.26316		1.58667	-0.01725
1.58833	0.10973		1.58833	0.12011		1.58833	0.22108		1.58833	0.22259		1.58833	0.11039		1.58833	0.28179		1.58833	0.25889		1.58833	-0.01786
1.59	0.12165		1.59	0.13026		1.59	0.25846		1.59	0.23423		1.59	0.11988		1.59	0.3296		1.59	0.2549		1.59	-0.01779
1.59167	0.13365		1.59167	0.14047		1.59167	0.30193		1.59167	0.24662		1.59167	0.12949		1.59167	0.38497		1.59167	0.25163		1.59167	-0.01765
1.59333	0.14662		1.59333	0.14988		1.59333	0.35205		1.59333	0.25904		1.59333	0.13912		1.59333	0.44944		1.59333	0.2499		1.59333	-0.01779
1.595	0.16004		1.595	0.15964		1.595	0.41027		1.595	0.27216		1.595	0.14928		1.595	0.52431		1.595	0.24965		1.595	-0.0176
1.59667	0.1737		1.59667	0.17106		1.59667	0.47726		1.59667	0.28531		1.59667	0.16045		1.59667	0.61081		1.59667	0.25107		1.59667	-0.01747
1.59833	0.1888		1.59833	0.18349		1.59833	0.55474		1.59833	0.29945		1.59833	0.17227		1.59833	0.71044		1.59833	0.25416		1.59833	-0.01704
1.6	0.20409		1.6	0.19632		1.6	0.64385		1.6	0.3146		1.6	0.18548		1.6	0.82403		1.6	0.25874		1.6	-0.01721
1.60167	0.22049		1.60167	0.21037		1.60167	0.74457		1.60167	0.33071		1.60167	0.19913		1.60167	0.95328		1.60167	0.26551		1.60167	-0.0167
1.60333	0.23662		1.60333	0.2255		1.60333	0.85765		1.60333	0.3469		1.60333	0.21404		1.60333	1.09872		1.60333	0.2734		1.60333	-0.01667
1.605	0.25186		1.605	0.24265		1.605	0.98457		1.605	0.3653		1.605	0.2296		1.605	1.26129		1.605	0.28318		1.605	-0.01727
1.60667	0.26664		1.60667	0.26138		1.60667	1.12609		1.60667	0.38484		1.60667	0.24707		1.60667	1.4422		1.60667	0.29477		1.60667	-0.01723
1.60833	0.28016		1.60833	0.28162		1.60833	1.28306		1.60833	0.40576		1.60833	0.26611		1.60833	1.64266		1.60833	0.30871		1.60833	-0.01721
1.61	0.29234		1.61	0.30371		1.61	1.45466		1.61	0.42801		1.61	0.28657		1.61	1.86169		1.61	0.32448		1.61	-0.01712
1.61167	0.3044		1.61167	0.32725		1.61167	1.64207		1.61167	0.45137		1.61167	0.30976		1.61167	2.10114		1.61167	0.34216		1.61167	-0.01773
1.61333	0.3154		1.61333	0.35299		1.61333	1.84511		1.61333	0.47662		1.61333	0.33474		1.61333	2.36001		1.61333	0.36202		1.61333	-0.01697
1.615	0.32466		1.615	0.38035		1.615	2.06481		1.615	0.5045		1.615	0.3625		1.615	2.63818		1.615	0.38367		1.615	-0.01634
1.61667	0.33213		1.61667	0.4097		1.61667	2.30095		1.61667	0.53419		1.61667	0.39129		1.61667	2.93603		1.61667	0.40786		1.61667	-0.01616
1.61833	0.33811		1.61833	0.44104		1.61833	2.55268		1.61833	0.56548		1.61833	0.42228		1.61833	3.25316		1.61833	0.43297		1.61833	-0.01603
1.62	0.34235		1.62	0.47389		1.62	2.81846		1.62	0.59868		1.62	0.45471		1.62	3.58883		1.62	0.46135		1.62	-0.01562
1.62167	0.34467		1.62167	0.50848		1.62167	3.09895		1.62167	0.63295		1.62167	0.48956		1.62167	3.94095		1.62167	0.49108		1.62167	-0.01586
1.62333	0.34496		1.62333	0.54461		1.62333	3.39318		1.62333	0.66837		1.62333	0.52524		1.62333	4.3087		1.62333	0.52259		1.62333	-0.0159
1.625	0.34503		1.625	0.58249		1.625	3.69897		1.625	0.70446		1.625	0.56271		1.625	4.69029		1.625	0.55574		1.625	-0.01597
1.62667	0.34386		1.62667	0.6223		1.62667	4.01595		1.62667	0.74191		1.62667	0.60146		1.62667	5.08439		1.62667	0.59051		1.62667	-0.01572
1.62833	0.34142		1.62833	0.66304		1.62833	4.34161		1.62833	0.78099		1.62833	0.64154		1.62833	5.49004		1.62833	0.62701		1.62833	-0.01554
1.63	0.33779		1.63	0.70488		1.63	4.67574		1.63	0.82059		1.63	0.68321		1.63	5.90531		1.63	0.6645		1.63	-0.0155
1.63167	0.33295		1.63167	0.74766		1.63167	5.01625		1.63167	0.86091		1.63167	0.72567		1.63167	6.32822		1.63167	0.70301		1.63167	-0.01609
1.63333	0.32744		1.63333	0.79167		1.63333	5.36096		1.63333	0.90267		1.63333	0.76928		1.63333	6.75596		1.63333	0.74186		1.63333	-0.01623
1.635	0.32132		1.635	0.83576		1.635	5.70879		1.635	0.9437		1.635	0.81298		1.635	7.18604		1.635	0.78173		1.635	-0.01665
1.63667	0.31437		1.63667	0.88022		1.63667	6.05884		1.63667	0.98476		1.63667	0.85687		1.63667	7.61687		1.63667	0.82144		1.63667	-0.01659
1.63833	0.30674		1.63833	0.92453		1.63833	6.40766		1.63833	1.02517		1.63833	0.9009		1.63833	8.04603		1.63833	0.86171		1.63833	-0.01682
1.64	0.29829		1.64	0.96852		1.64	6.75344		1.64	1.0658		1.64	0.94489		1.64	8.47071		1.64	0.90199		1.64	-0.01633
1.64167	0.28929		1.64167	1.0123		1.64167	7.09468		1.64167	1.10545		1.64167	0.9885		1.64167	8.88871		1.64167	0.94165		1.64167	-0.01618
1.64333	0.28031		1.64333	1.05513		1.64333	7.42903		1.64333	1.14463		1.64333	1.0312		1.64333	9.29888		1.64333	0.98123		1.64333	-0.01633
1.645	0.27108		1.645	1.09673		1.645	7.75601		1.645	1.18243		1.645	1.07318		1.645	9.69839		1.645	1.01983		1.645	-0.01651
1.64667	0.26141		1.64667	1.13728		1.64667	8.07443		1.64667	1.21844		1.64667	1.11438		1.64667	10.0856		1.64667	1.0572		1.64667	-0.01666
1.64833	0.25155		1.64833	1.17655		1.64833	8.3816		1.64833	1.2526		1.64833	1.15411		1.64833	10.4578		1.64833	1.09398		1.64833	-0.01607
1.65	0.24227		1.65	1.21354		1.65	8.67534		1.65	1.28602		1.65	1.19175		1.65	10.8145		1.65	1.12934		1.65	-0.01585
1.65167	0.23316		1.65167	1.24935		1.65167	8.95541		1.65167	1.31737		1.65167	1.22806		1.65167	11.1534		1.65167	1.16321		1.65167	-0.01513
1.65333	0.22386		1.65333	1.28387		1.65333	9.21978		1.65333	1.34695		1.65333	1.26238		1.65333	11.4726		1.65333	1.195		1.65333	-0.0143
1.655	0.21474		1.655	1.31636		1.655	9.46771		1.655	1.37386		1.655	1.29523		1.655	11.7713		1.655	1.22405		1.655	-0.01419
1.65667	0.20564		1.65667	1.34612		1.65667	9.698		1.65667	1.39875		1.65667	1.32577		1.65667	12.0485		1.65667	1.25236		1.65667	-0.01336
1.65833	0.19704		1.65833	1.37361		1.65833	9.90938		1.65833	1.42177		1.65833	1.35357		1.65833	12.3031		1.65833	1.27894		1.65833	-0.01362
1.66	0.1884		1.66	1.39923		1.66	10.1024		1.66	1.44209		1.66	1.3788		1.66	12.5341		1.66	1.30374		1.66	-0.01364
1.66167	0.1803		1.66167	1.42247		1.66167	10.2759		1.66167	1.45992		1.66167	1.40177		1.66167	12.741		1.66167	1.32653		1.66167	-0.01362
1.66333	0.17215		1.66333	1.44302		1.66333	10.429		1.66333	1.47513		1.66333	1.42202		1.66333	12.9231		1.66333	1.34627		1.66333	-0.01321
1.665	0.16444		1.665	1.46144		1.665	10.5618		1.665	1.48851		1.665	1.43934		1.665	13.08		1.665	1.36373		1.665	-0.0131
1.66667	0.15688		1.66667	1.47615		1.66667	10.6734		1.66667	1.49895		1.66667	1.45379		1.66667	13.2118		1.66667	1.37979		1.66667	-0.01271
1.66833	0.14991		1.66833	1.48832		1.66833	10.7642		1.66833	1.50773		1.66833	1.466		1.66833	13.3187		1.66833	1.39215		1.66833	-0.0122
1.67	0.14396		1.67	1.49717		1.67	10.8348		1.67	1.51335		1.67	1.47559		1.67	13.4005		1.67	1.40248		1.67	-0.01164
1.67167	0.13772		1.67167	1.50371		1.67167	10.885		1.67167	1.51627		1.67167	1.48328		1.67167	13.457		1.67167	1.40995		1.67167	-0.01088
1.67333	0.13101		1.67333	1.50851		1.67333	10.9149		1.67333	1.51669		1.67333	1.48777		1.67333	13.4891		1.67333	1.41549		1.67333	-0.01054
1.675	0.12437		1.675	1.51103		1.675	10.9243		1.675	1.51501		1.675	1.48923		1.675	13.4967		1.675	1.41928		1.675	-0.00993
1.67667	0.11886		1.67667	1.51056		1.67667	10.9149		1.67667	1.51074		1.67667	1.48859		1.67667	13.4813		1.67667	1.42073		1.67667	-0.00907
1.67833	0.11346		1.67833	1.50733		1.67833	10.8867		1.67833	1.50365		1.67833	1.48508		1.67833	13.4434		1.67833	1.41946		1.67833	-0.00826
1.68	0.10812		1.68	1.50153		1.68	10.8406		1.68	1.49469		1.68	1.47924		1.68	13.3832		1.68	1.41618		1.68	-0.00771
1.68167	0.10363		1.68167	1.49314		1.68167	10.7764		1.68167	1.48411		1.68167	1.47127		1.68167	13.3017		1.68167	1.41081		1.68167	-0.00732
1.68333	0.09939		1.68333	1.48283		1.68333	10.6957		1.68333	1.47152		1.68333	1.46176		1.68333	13.2004		1.68333	1.40332		1.68333	-0.0074
1.685	0.09539		1.685	1.47103		1.685	10.5988		1.685	1.45666		1.685	1.44981		1.685	13.0794		1.685	1.39444		1.685	-0.00654
1.68667	0.09145		1.68667	1.45671		1.68667	10.4876		1.68667	1.44022		1.68667	1.43575		1.68667	12.9411		1.68667	1.38342		1.68667	-0.00548
1.68833	0.08735		1.68833	1.44061		1.68833	10.3623		1.68833	1.42207		1.68833	1.42061		1.68833	12.7863		1.68833	1.37008		1.68833	-0.00467
1.69	0.08363		1.69	1.42272		1.69	10.224		1.69	1.40192		1.69	1.40351		1.69	12.6149		1.69	1.35498		1.69	-0.0042
1.69167	0.08039		1.69167	1.40371		1.69167	10.0727		1.69167	1.38069		1.69167	1.38478		1.69167	12.4291		1.69167	1.33877		1.69167	-0.00437
1.69333	0.07786		1.69333	1.38342		1.69333	9.90998		1.69333	1.35834		1.69333	1.3644		1.69333	12.2296		1.69333	1.32061		1.69333	-0.00355
1.695	0.07538		1.695	1.36106		1.695	9.73735		1.695	1.33427		1.695	1.34301		1.695	12.0175		1.695	1.30086		1.695	-0.00304
1.69667	0.07283		1.69667	1.33769		1.69667	9.55537		1.69667	1.30988		1.69667	1.31988		1.69667	11.7941		1.69667	1.28019		1.69667	-0.00315
1.69833	0.07034		1.69833	1.31336		1.69833	9.36413		1.69833	1.28452		1.69833	1.29508		1.69833	11.5603		1.69833	1.25831		1.69833	-0.00259
1.7	0.0686		1.7	1.28761		1.7	9.16543		1.7	1.25886		1.7	1.26917		1.7	11.3173		1.7	1.23548		1.7	-0.00177
1.70167	0.06641		1.70167	1.26115		1.70167	8.96047		1.70167	1.23229		1.70167	1.24222		1.70167	11.0671		1.70167	1.21176		1.70167	-0.00075
1.70333	0.06403		1.70333	1.23466		1.70333	8.75077		1.70333	1.20437		1.70333	1.21482		1.70333	10.8104		1.70333	1.18734		1.70333	-0.00055
1.705	0.06233		1.705	1.20703		1.705	8.53596		1.705	1.17595		1.705	1.1866		1.705	10.5475		1.705	1.16227		1.705	-0.00035
1.70667	0.06012		1.70667	1.17833		1.70667	8.31746		1.70667	1.14724		1.70667	1.15801		1.70667	10.2804		1.70667	1.13688		1.70667	0
1.70833	0.05877		1.70833	1.14952		1.70833	8.0953		1.70833	1.11816		1.70833	1.12929		1.70833	10.0089		1.70833	1.11095		1.70833	0.00035
1.71	0.05739		1.71	1.12028		1.71	7.87061		1.71	1.08809		1.71	1.09958		1.71	9.73483		1.71	1.08433		1.71	0.0009
1.71167	0.05682		1.71167	1.09031		1.71167	7.64405		1.71167	1.05852		1.71167	1.07		1.71167	9.45851		1.71167	1.05802		1.71167	0.00101
1.71333	0.05526		1.71333	1.06021		1.71333	7.4163		1.71333	1.02964		1.71333	1.04059		1.71333	9.18096		1.71333	1.03064		1.71333	0.0015
1.715	0.05396		1.715	1.02998		1.715	7.18898		1.715	1.00134		1.715	1.01022		1.715	8.90387		1.715	1.00343		1.715	0.00202
1.71667	0.05249		1.71667	0.99985		1.71667	6.9621		1.71667	0.97285		1.71667	0.9802		1.71667	8.62781		1.71667	0.97573		1.71667	0.00271
1.71833	0.0519		1.71833	0.96928		1.71833	6.73682		1.71833	0.94428		1.71833	0.95037		1.71833	8.352		1.71833	0.94831		1.71833	0.00375
1.72	0.05104		1.72	0.93972		1.72	6.51275		1.72	0.9153		1.72	0.92018		1.72	8.07815		1.72	0.92073		1.72	0.00397
1.72167	0.05051		1.72167	0.91038		1.72167	6.29111		1.72167	0.88702		1.72167	0.89032		1.72167	7.80722		1.72167	0.89348		1.72167	0.00538
1.72333	0.0501		1.72333	0.88175		1.72333	6.07062		1.72333	0.85978		1.72333	0.86089		1.72333	7.53954		1.72333	0.86686		1.72333	0.00664
1.725	0.04964		1.725	0.8533		1.725	5.8538		1.725	0.83309		1.725	0.83223		1.725	7.27459		1.725	0.83996		1.725	0.0075
1.72667	0.04941		1.72667	0.82518		1.72667	5.64028		1.72667	0.80573		1.72667	0.80353		1.72667	7.01293		1.72667	0.81408		1.72667	0.00803
1.72833	0.04902		1.72833	0.79745		1.72833	5.43113		1.72833	0.77979		1.72833	0.77597		1.72833	6.75604		1.72833	0.78844		1.72833	0.00821
1.73	0.0481		1.73	0.77039		1.73	5.22545		1.73	0.75391		1.73	0.74874		1.73	6.50375		1.73	0.76323		1.73	0.00847
1.73167	0.04737		1.73167	0.7434		1.73167	5.02314		1.73167	0.72891		1.73167	0.72216		1.73167	6.25631		1.73167	0.73841		1.73167	0.0088
1.73333	0.04662		1.73333	0.71651		1.73333	4.82526		1.73333	0.70411		1.73333	0.69618		1.73333	6.01371		1.73333	0.71352		1.73333	0.00949
1.735	0.04567		1.735	0.69062		1.735	4.63257		1.735	0.67999		1.735	0.67033		1.735	5.77661		1.735	0.68983		1.735	0.00993
1.73667	0.04572		1.73667	0.66493		1.73667	4.44451		1.73667	0.65667		1.73667	0.64431		1.73667	5.54555		1.73667	0.66635		1.73667	0.0104
1.73833	0.04545		1.73833	0.64014		1.73833	4.26057		1.73833	0.63425		1.73833	0.61917		1.73833	5.32009		1.73833	0.64267		1.73833	0.01084
1.74	0.04528		1.74	0.6158		1.74	4.08171		1.74	0.61216		1.74	0.59503		1.74	5.10082		1.74	0.6201		1.74	0.01101
1.74167	0.04447		1.74167	0.59216		1.74167	3.90817		1.74167	0.59015		1.74167	0.5717		1.74167	4.88747		1.74167	0.59861		1.74167	0.01202
1.74333	0.04336		1.74333	0.56936		1.74333	3.74007		1.74333	0.56913		1.74333	0.54898		1.74333	4.67996		1.74333	0.57772		1.74333	0.01338
1.745	0.04261		1.745	0.54656		1.745	3.57742		1.745	0.54856		1.745	0.52643		1.745	4.47942		1.745	0.55763		1.745	0.01411
1.74667	0.04139		1.74667	0.5242		1.74667	3.41944		1.74667	0.52834		1.74667	0.50495		1.74667	4.28492		1.74667	0.53731		1.74667	0.01435
1.74833	0.04067		1.74833	0.5034		1.74833	3.26669		1.74833	0.50889		1.74833	0.48323		1.74833	4.09668		1.74833	0.51706		1.74833	0.01516
1.75	0.04073		1.75	0.48338		1.75	3.12002		1.75	0.49119		1.75	0.46305		1.75	3.91473		1.75	0.4973		1.75	0.01604
1.75167	0.04017		1.75167	0.46414		1.75167	2.97785		1.75167	0.47374		1.75167	0.4437		1.75167	3.7391		1.75167	0.47823		1.75167	0.01657
1.75333	0.03971		1.75333	0.44463		1.75333	2.84076		1.75333	0.45638		1.75333	0.42487		1.75333	3.56945		1.75333	0.46069		1.75333	0.01695
1.755	0.03934		1.755	0.4271		1.755	2.7089		1.755	0.44051		1.755	0.40678		1.755	3.40573		1.755	0.44451		1.755	0.01735
1.75667	0.03873		1.75667	0.41005		1.75667	2.58208		1.75667	0.42445		1.75667	0.3886		1.75667	3.24773		1.75667	0.42832		1.75667	0.01764
1.75833	0.03789		1.75833	0.39287		1.75833	2.46023		1.75833	0.40915		1.75833	0.37181		1.75833	3.09665		1.75833	0.41266		1.75833	0.0182
1.76	0.03729		1.76	0.37612		1.76	2.34359		1.76	0.39455		1.76	0.35582		1.76	2.95081		1.76	0.39773		1.76	0.01907
1.76167	0.03715		1.76167	0.36019		1.76167	2.23169		1.76167	0.38094		1.76167	0.34059		1.76167	2.8111		1.76167	0.3832		1.76167	0.01846
1.76333	0.03693		1.76333	0.34466		1.76333	2.12388		1.76333	0.36807		1.76333	0.32594		1.76333	2.67693		1.76333	0.36873		1.76333	0.01877
1.765	0.03639		1.765	0.3297		1.765	2.02047		1.765	0.35547		1.765	0.31154		1.765	2.54868		1.765	0.35452		1.765	0.01951
1.76667	0.03593		1.76667	0.31546		1.76667	1.92158		1.76667	0.34303		1.76667	0.29806		1.76667	2.4255		1.76667	0.34059		1.76667	0.0197
1.76833	0.03539		1.76833	0.30208		1.76833	1.82702		1.76833	0.33183		1.76833	0.2849		1.76833	2.30805		1.76833	0.32803		1.76833	0.01991
1.77	0.03509		1.77	0.28912		1.77	1.73672		1.77	0.32071		1.77	0.27226		1.77	2.19541		1.77	0.31608		1.77	0.02104
1.77167	0.03466		1.77167	0.27643		1.77167	1.65036		1.77167	0.31015		1.77167	0.26042		1.77167	2.08733		1.77167	0.30339		1.77167	0.02071
1.77333	0.03379		1.77333	0.26473		1.77333	1.56798		1.77333	0.29911		1.77333	0.24904		1.77333	1.98417		1.77333	0.29157		1.77333	0.02021
1.775	0.03393		1.775	0.25264		1.775	1.48888		1.775	0.28946		1.775	0.23853		1.775	1.88571		1.775	0.28103		1.775	0.0205
1.77667	0.03341		1.77667	0.2414		1.77667	1.41404		1.77667	0.28019		1.77667	0.22827		1.77667	1.79193		1.77667	0.27069		1.77667	0.02121
1.77833	0.03339		1.77833	0.23147		1.77833	1.34252		1.77833	0.27153		1.77833	0.21905		1.77833	1.70262		1.77833	0.26092		1.77833	0.02169
1.78	0.0337		1.78	0.22227		1.78	1.27492		1.78	0.26297		1.78	0.21013		1.78	1.61746		1.78	0.251		1.78	0.02203
1.78167	0.03445		1.78167	0.21372		1.78167	1.21119		1.78167	0.25536		1.78167	0.20113		1.78167	1.53691		1.78167	0.24173		1.78167	0.02252
1.78333	0.03471		1.78333	0.20557		1.78333	1.15035		1.78333	0.24839		1.78333	0.19318		1.78333	1.46057		1.78333	0.23292		1.78333	0.02364
1.785	0.03484		1.785	0.19805		1.785	1.09271		1.785	0.24159		1.785	0.18594		1.785	1.38811		1.785	0.22431		1.785	0.0237
1.78667	0.0355		1.78667	0.19058		1.78667	1.03753		1.78667	0.23583		1.78667	0.17954		1.78667	1.31862		1.78667	0.21662		1.78667	0.02337
1.78833	0.03672		1.78833	0.18478		1.78833	0.9854		1.78833	0.23102		1.78833	0.17386		1.78833	1.25294		1.78833	0.2093		1.78833	0.02362
1.79	0.03823		1.79	0.17945		1.79	0.93658		1.79	0.22629		1.79	0.16895		1.79	1.1924		1.79	0.20172		1.79	0.02402
1.79167	0.0395		1.79167	0.17389		1.79167	0.89094		1.79167	0.22139		1.79167	0.16452		1.79167	1.13549		1.79167	0.19417		1.79167	0.02368
1.79333	0.0415		1.79333	0.16931		1.79333	0.84849		1.79333	0.21752		1.79333	0.15997		1.79333	1.08142		1.79333	0.18731		1.79333	0.02314
1.795	0.04375		1.795	0.16521		1.795	0.80825		1.795	0.21453		1.795	0.15674		1.795	1.02951		1.795	0.181		1.795	0.02259
1.79667	0.04655		1.79667	0.16215		1.79667	0.77039		1.79667	0.21336		1.79667	0.15379		1.79667	0.9811		1.79667	0.17473		1.79667	0.022
1.79833	0.04951		1.79833	0.16039		1.79833	0.73525		1.79833	0.21235		1.79833	0.15225		1.79833	0.93699		1.79833	0.16902		1.79833	0.02191
1.8	0.05304		1.8	0.15852		1.8	0.70214		1.8	0.21103		1.8	0.15106		1.8	0.89554		1.8	0.16275		1.8	0.02197
1.80167	0.05676		1.80167	0.15692		1.80167	0.67112		1.80167	0.21151		1.80167	0.15052		1.80167	0.85589		1.80167	0.15746		1.80167	0.022
1.80333	0.06108		1.80333	0.1565		1.80333	0.64221		1.80333	0.21223		1.80333	0.15094		1.80333	0.81988		1.80333	0.15263		1.80333	0.02173
1.805	0.06674		1.805	0.15742		1.805	0.61537		1.805	0.21375		1.805	0.15268		1.805	0.78644		1.805	0.14816		1.805	0.02159
1.80667	0.073		1.80667	0.15832		1.80667	0.59034		1.80667	0.21635		1.80667	0.15482		1.80667	0.75617		1.80667	0.14399		1.80667	0.02126
1.80833	0.07892		1.80833	0.15978		1.80833	0.56719		1.80833	0.22026		1.80833	0.15754		1.80833	0.72825		1.80833	0.13893		1.80833	0.02124
1.81	0.08477		1.81	0.16216		1.81	0.54639		1.81	0.22426		1.81	0.16065		1.81	0.70171		1.81	0.13451		1.81	0.02166
1.81167	0.09172		1.81167	0.16535		1.81167	0.5275		1.81167	0.22874		1.81167	0.16442		1.81167	0.6782		1.81167	0.13068		1.81167	0.02147
1.81333	0.0986		1.81333	0.16842		1.81333	0.51019		1.81333	0.23569		1.81333	0.16877		1.81333	0.65687		1.81333	0.12701		1.81333	0.02185
1.815	0.10621		1.815	0.17208		1.815	0.49479		1.815	0.24334		1.815	0.17371		1.815	0.63756		1.815	0.12323		1.815	0.0214
1.81667	0.11407		1.81667	0.17673		1.81667	0.48098		1.81667	0.25137		1.81667	0.1793		1.81667	0.6201		1.81667	0.12012		1.81667	0.02118
1.81833	0.12203		1.81833	0.18179		1.81833	0.46802		1.81833	0.26024		1.81833	0.18511		1.81833	0.60429		1.81833	0.1164		1.81833	0.02179
1.82	0.12992		1.82	0.18692		1.82	0.45551		1.82	0.26981		1.82	0.19199		1.82	0.59089		1.82	0.11291		1.82	0.02163
1.82167	0.13846		1.82167	0.19172		1.82167	0.44461		1.82167	0.28069		1.82167	0.19961		1.82167	0.57941		1.82167	0.10998		1.82167	0.02091
1.82333	0.14723		1.82333	0.1974		1.82333	0.43534		1.82333	0.29223		1.82333	0.20735		1.82333	0.56947		1.82333	0.10782		1.82333	0.02026
1.825	0.15591		1.825	0.20359		1.825	0.42743		1.825	0.30464		1.825	0.21587		1.825	0.56131		1.825	0.1052		1.825	0.02017
1.82667	0.16468		1.82667	0.21038		1.82667	0.42042		1.82667	0.31808		1.82667	0.22471		1.82667	0.55389		1.82667	0.10252		1.82667	0.02006
1.82833	0.17307		1.82833	0.21735		1.82833	0.41469		1.82833	0.33233		1.82833	0.23384		1.82833	0.54874		1.82833	0.09946		1.82833	0.01937
1.83	0.18193		1.83	0.2241		1.83	0.40983		1.83	0.34684		1.83	0.24368		1.83	0.54417		1.83	0.09707		1.83	0.01897
1.83167	0.1913		1.83167	0.23117		1.83167	0.40504		1.83167	0.36167		1.83167	0.2536		1.83167	0.54036		1.83167	0.09563		1.83167	0.01949
1.83333	0.20078		1.83333	0.23778		1.83333	0.40113		1.83333	0.37701		1.83333	0.26374		1.83333	0.53777		1.83333	0.09402		1.83333	0.01946
1.835	0.21028		1.835	0.2449		1.835	0.39798		1.835	0.39352		1.835	0.27397		1.835	0.53712		1.835	0.09231		1.835	0.0189
1.83667	0.2194		1.83667	0.25196		1.83667	0.3958		1.83667	0.40992		1.83667	0.28423		1.83667	0.53674		1.83667	0.08998		1.83667	0.01839
1.83833	0.22832		1.83833	0.25968		1.83833	0.3932		1.83833	0.4273		1.83833	0.29459		1.83833	0.53682		1.83833	0.0879		1.83833	0.01738
1.84	0.23684		1.84	0.26709		1.84	0.39098		1.84	0.44474		1.84	0.30533		1.84	0.53789		1.84	0.08583		1.84	0.01738
1.84167	0.24506		1.84167	0.2736		1.84167	0.38956		1.84167	0.46239		1.84167	0.31522		1.84167	0.5398		1.84167	0.08421		1.84167	0.01773
1.84333	0.25347		1.84333	0.28039		1.84333	0.3884		1.84333	0.48036		1.84333	0.3245		1.84333	0.542		1.84333	0.08324		1.84333	0.01821
1.845	0.26178		1.845	0.28755		1.845	0.38748		1.845	0.49798		1.845	0.33405		1.845	0.54419		1.845	0.08189		1.845	0.01813
1.84667	0.27013		1.84667	0.2945		1.84667	0.38703		1.84667	0.51447		1.84667	0.34439		1.84667	0.54614		1.84667	0.08076		1.84667	0.0179
1.84833	0.27789		1.84833	0.30026		1.84833	0.38674		1.84833	0.53172		1.84833	0.35404		1.84833	0.54887		1.84833	0.07969		1.84833	0.01769
1.85	0.28477		1.85	0.30613		1.85	0.38591		1.85	0.54886		1.85	0.36394		1.85	0.55234		1.85	0.07874		1.85	0.01688
1.85167	0.29198		1.85167	0.31165		1.85167	0.38574		1.85167	0.56515		1.85167	0.37315		1.85167	0.5552		1.85167	0.07827		1.85167	0.01652
1.85333	0.29838		1.85333	0.31713		1.85333	0.38487		1.85333	0.58106		1.85333	0.38122		1.85333	0.55874		1.85333	0.07762		1.85333	0.01593
1.855	0.30447		1.855	0.32194		1.855	0.38383		1.855	0.59702		1.855	0.38961		1.855	0.56187		1.855	0.07664		1.855	0.01506
1.85667	0.30981		1.85667	0.32656		1.85667	0.38347		1.85667	0.61237		1.85667	0.39742		1.85667	0.56405		1.85667	0.07599		1.85667	0.01411
1.85833	0.31465		1.85833	0.33047		1.85833	0.38283		1.85833	0.62737		1.85833	0.40506		1.85833	0.5661		1.85833	0.07585		1.85833	0.01353
1.86	0.31898		1.86	0.33398		1.86	0.38159		1.86	0.64111		1.86	0.41158		1.86	0.5685		1.86	0.0746		1.86	0.01381
1.86167	0.32342		1.86167	0.33718		1.86167	0.38102		1.86167	0.65361		1.86167	0.41762		1.86167	0.57127		1.86167	0.07397		1.86167	0.01404
1.86333	0.32722		1.86333	0.33968		1.86333	0.37999		1.86333	0.66556		1.86333	0.42356		1.86333	0.57392		1.86333	0.0736		1.86333	0.014
1.865	0.33128		1.865	0.34217		1.865	0.37915		1.865	0.67635		1.865	0.42901		1.865	0.5754		1.865	0.07299		1.865	0.01399
1.86667	0.33468		1.86667	0.34382		1.86667	0.37736		1.86667	0.68703		1.86667	0.43423		1.86667	0.57653		1.86667	0.07232		1.86667	0.01386
1.86833	0.33692		1.86833	0.34515		1.86833	0.3755		1.86833	0.69595		1.86833	0.43851		1.86833	0.57723		1.86833	0.07121		1.86833	0.01311
1.87	0.3391		1.87	0.34636		1.87	0.37296		1.87	0.70417		1.87	0.44197		1.87	0.57725		1.87	0.07076		1.87	0.01272
1.87167	0.34126		1.87167	0.34742		1.87167	0.37005		1.87167	0.71096		1.87167	0.4445		1.87167	0.57692		1.87167	0.0698		1.87167	0.01306
1.87333	0.34275		1.87333	0.34847		1.87333	0.36754		1.87333	0.71725		1.87333	0.44683		1.87333	0.5769		1.87333	0.06925		1.87333	0.01303
1.875	0.34412		1.875	0.34905		1.875	0.36532		1.875	0.72256		1.875	0.44885		1.875	0.57679		1.875	0.06886		1.875	0.01157
1.87667	0.34453		1.87667	0.3489		1.87667	0.36324		1.87667	0.7266		1.87667	0.45062		1.87667	0.57579		1.87667	0.06819		1.87667	0.01118
1.87833	0.34372		1.87833	0.34838		1.87833	0.36006		1.87833	0.72972		1.87833	0.45148		1.87833	0.57446		1.87833	0.06785		1.87833	0.01106
1.88	0.34296		1.88	0.34719		1.88	0.35656		1.88	0.73192		1.88	0.45168		1.88	0.5724		1.88	0.06737		1.88	0.01099
1.88167	0.34164		1.88167	0.34612		1.88167	0.35354		1.88167	0.73417		1.88167	0.45156		1.88167	0.56934		1.88167	0.06661		1.88167	0.01072
1.88333	0.34002		1.88333	0.34484		1.88333	0.35051		1.88333	0.73481		1.88333	0.45118		1.88333	0.56579		1.88333	0.06541		1.88333	0.00958
1.885	0.33771		1.885	0.34368		1.885	0.3471		1.885	0.73498		1.885	0.44895		1.885	0.56196		1.885	0.06453		1.885	0.00891
1.88667	0.33578		1.88667	0.34179		1.88667	0.34335		1.88667	0.73458		1.88667	0.44706		1.88667	0.55723		1.88667	0.06386		1.88667	0.00899
1.88833	0.33318		1.88833	0.33958		1.88833	0.33885		1.88833	0.7322		1.88833	0.44391		1.88833	0.552		1.88833	0.06358		1.88833	0.00918
1.89	0.33115		1.89	0.33683		1.89	0.33436		1.89	0.72896		1.89	0.44154		1.89	0.54723		1.89	0.06293		1.89	0.009
1.89167	0.32862		1.89167	0.33381		1.89167	0.3299		1.89167	0.72508		1.89167	0.43886		1.89167	0.54202		1.89167	0.06221		1.89167	0.0086
1.89333	0.32597		1.89333	0.32988		1.89333	0.32401		1.89333	0.72086		1.89333	0.43481		1.89333	0.53648		1.89333	0.06175		1.89333	0.009
1.895	0.32286		1.895	0.32621		1.895	0.31903		1.895	0.71549		1.895	0.43093		1.895	0.53062		1.895	0.06134		1.895	0.00921
1.89667	0.31928		1.89667	0.32237		1.89667	0.31455		1.89667	0.70915		1.89667	0.42698		1.89667	0.52459		1.89667	0.06034		1.89667	0.00878
1.89833	0.31559		1.89833	0.31909		1.89833	0.31021		1.89833	0.70284		1.89833	0.42275		1.89833	0.51828		1.89833	0.05935		1.89833	0.00892
1.9	0.31237		1.9	0.31573		1.9	0.30561		1.9	0.69582		1.9	0.41755		1.9	0.51175		1.9	0.05874		1.9	0.00872
1.90167	0.30889		1.90167	0.31191		1.90167	0.30058		1.90167	0.68851		1.90167	0.41156		1.90167	0.50522		1.90167	0.05852		1.90167	0.0091
1.90333	0.30475		1.90333	0.30731		1.90333	0.29556		1.90333	0.67985		1.90333	0.40633		1.90333	0.49853		1.90333	0.05802		1.90333	0.00942
1.905	0.30015		1.905	0.3032		1.905	0.29058		1.905	0.67096		1.905	0.40124		1.905	0.49176		1.905	0.0573		1.905	0.00875
1.90667	0.29564		1.90667	0.29873		1.90667	0.28556		1.90667	0.66158		1.90667	0.39597		1.90667	0.4838		1.90667	0.05682		1.90667	0.00837
1.90833	0.29141		1.90833	0.29491		1.90833	0.28147		1.90833	0.65266		1.90833	0.39046		1.90833	0.47606		1.90833	0.05569		1.90833	0.00865
1.91	0.28773		1.91	0.29113		1.91	0.27736		1.91	0.64337		1.91	0.38421		1.91	0.46851		1.91	0.05467		1.91	0.0089
1.91167	0.28359		1.91167	0.28674		1.91167	0.27325		1.91167	0.63353		1.91167	0.37766		1.91167	0.46149		1.91167	0.05432		1.91167	0.00906
1.91333	0.27925		1.91333	0.28259		1.91333	0.26907		1.91333	0.62318		1.91333	0.3715		1.91333	0.45334		1.91333	0.05316		1.91333	0.00873
1.915	0.27468		1.915	0.27879		1.915	0.26437		1.915	0.61243		1.915	0.36564		1.915	0.44543		1.915	0.0521		1.915	0.00818
1.91667	0.27026		1.91667	0.27436		1.91667	0.25947		1.91667	0.60147		1.91667	0.3596		1.91667	0.43778		1.91667	0.05112		1.91667	0.00746
1.91833	0.26523		1.91833	0.27048		1.91833	0.25503		1.91833	0.59119		1.91833	0.35333		1.91833	0.43027		1.91833	0.04985		1.91833	0.00731
1.92	0.26049		1.92	0.26595		1.92	0.2507		1.92	0.58026		1.92	0.34766		1.92	0.42244		1.92	0.04962		1.92	0.00704
1.92167	0.25657		1.92167	0.26216		1.92167	0.2462		1.92167	0.56921		1.92167	0.34196		1.92167	0.41525		1.92167	0.04895		1.92167	0.00682
1.92333	0.25322		1.92333	0.25873		1.92333	0.24172		1.92333	0.55846		1.92333	0.33635		1.92333	0.40808		1.92333	0.04831		1.92333	0.00596
1.925	0.25003		1.925	0.25529		1.925	0.23849		1.925	0.54736		1.925	0.33059		1.925	0.40187		1.925	0.04808		1.925	0.00548
1.92667	0.24794		1.92667	0.25222		1.92667	0.23569		1.92667	0.5363		1.92667	0.32587		1.92667	0.39625		1.92667	0.04754		1.92667	0.00491
1.92833	0.24632		1.92833	0.24904		1.92833	0.23333		1.92833	0.52616		1.92833	0.32108		1.92833	0.39081		1.92833	0.04722		1.92833	0.00475
1.93	0.24499		1.93	0.24734		1.93	0.23137		1.93	0.51697		1.93	0.31671		1.93	0.38546		1.93	0.04694		1.93	0.00458
1.93167	0.24414		1.93167	0.24614		1.93167	0.23038		1.93167	0.50808		1.93167	0.31313		1.93167	0.381		1.93167	0.0461		1.93167	0.00436
1.93333	0.24365		1.93333	0.24537		1.93333	0.2297		1.93333	0.50014		1.93333	0.31041		1.93333	0.37804		1.93333	0.04529		1.93333	0.00405
1.935	0.24425		1.935	0.24545		1.935	0.22976		1.935	0.49253		1.935	0.3085		1.935	0.3757		1.935	0.04473		1.935	0.00431
1.93667	0.24573		1.93667	0.24709		1.93667	0.23107		1.93667	0.48602		1.93667	0.30696		1.93667	0.37409		1.93667	0.04453		1.93667	0.00458
1.93833	0.24901		1.93833	0.25		1.93833	0.23331		1.93833	0.48008		1.93833	0.3068		1.93833	0.37291		1.93833	0.04343		1.93833	0.00461
1.94	0.25268		1.94	0.25372		1.94	0.23723		1.94	0.47515		1.94	0.30731		1.94	0.37282		1.94	0.0426		1.94	0.00435
1.94167	0.25844		1.94167	0.25831		1.94167	0.2432		1.94167	0.47153		1.94167	0.30921		1.94167	0.3746		1.94167	0.04168		1.94167	0.00439
1.94333	0.26478		1.94333	0.26327		1.94333	0.24984		1.94333	0.46939		1.94333	0.31251		1.94333	0.37852		1.94333	0.0409		1.94333	0.0044
1.945	0.27335		1.945	0.27025		1.945	0.25797		1.945	0.46889		1.945	0.31749		1.945	0.38404		1.945	0.04048		1.945	0.0037
1.94667	0.28379		1.94667	0.27941		1.94667	0.2678		1.94667	0.4704		1.94667	0.32408		1.94667	0.39175		1.94667	0.04013		1.94667	0.00313
1.94833	0.29651		1.94833	0.29057		1.94833	0.27953		1.94833	0.47358		1.94833	0.33274		1.94833	0.40174		1.94833	0.03965		1.94833	0.00211
1.95	0.3115		1.95	0.30367		1.95	0.29281		1.95	0.47796		1.95	0.34311		1.95	0.41424		1.95	0.03907		1.95	0.00213
1.95167	0.32868		1.95167	0.31909		1.95167	0.30919		1.95167	0.48535		1.95167	0.35531		1.95167	0.42884		1.95167	0.03814		1.95167	0.00257
1.95333	0.3487		1.95333	0.33778		1.95333	0.328		1.95333	0.49447		1.95333	0.36987		1.95333	0.44578		1.95333	0.03768		1.95333	0.00253
1.955	0.37182		1.955	0.35896		1.955	0.35007		1.955	0.50532		1.955	0.38719		1.955	0.46556		1.955	0.03756		1.955	0.00174
1.95667	0.39753		1.95667	0.38254		1.95667	0.37429		1.95667	0.51905		1.95667	0.40789		1.95667	0.48895		1.95667	0.03691		1.95667	0.00141
1.95833	0.42629		1.95833	0.40885		1.95833	0.40143		1.95833	0.53522		1.95833	0.43174		1.95833	0.51593		1.95833	0.03584		1.95833	0.00102
1.96	0.45815		1.96	0.43858		1.96	0.43246		1.96	0.55482		1.96	0.45821		1.96	0.5464		1.96	0.03551		1.96	0.00111
1.96167	0.49417		1.96167	0.4714		1.96167	0.46656		1.96167	0.57674		1.96167	0.48827		1.96167	0.581		1.96167	0.03506		1.96167	0.00138
1.96333	0.53364		1.96333	0.50741		1.96333	0.50426		1.96333	0.60161		1.96333	0.52173		1.96333	0.61912		1.96333	0.03388		1.96333	0.00124
1.965	0.57657		1.965	0.54727		1.965	0.54548		1.965	0.62973		1.965	0.55753		1.965	0.66091		1.965	0.03303		1.965	0.00143
1.96667	0.62253		1.96667	0.5903		1.96667	0.58966		1.96667	0.66062		1.96667	0.59747		1.96667	0.70667		1.96667	0.03328		1.96667	0.00113
1.96833	0.67287		1.96833	0.63748		1.96833	0.63786		1.96833	0.69467		1.96833	0.64062		1.96833	0.7567		1.96833	0.03298		1.96833	0.00089
1.97	0.72726		1.97	0.68809		1.97	0.69017		1.97	0.73198		1.97	0.68765		1.97	0.81059		1.97	0.03234		1.97	0.00053
1.97167	0.78605		1.97167	0.74261		1.97167	0.74669		1.97167	0.77297		1.97167	0.73867		1.97167	0.86886		1.97167	0.03155		1.97167	0.00056
1.97333	0.84855		1.97333	0.80131		1.97333	0.80691		1.97333	0.81702		1.97333	0.79249		1.97333	0.93175		1.97333	0.03104		1.97333	0.00109
1.975	0.91492		1.975	0.86318		1.975	0.87033		1.975	0.8648		1.975	0.85095		1.975	0.99857		1.975	0.03059		1.975	0.00084
1.97667	0.98502		1.97667	0.92889		1.97667	0.93778		1.97667	0.91569		1.97667	0.91277		1.97667	1.06946		1.97667	0.02989		1.97667	0.00057
1.97833	1.05919		1.97833	0.99802		1.97833	1.00926		1.97833	0.96902		1.97833	0.97786		1.97833	1.14468		1.97833	0.0295		1.97833	0.00117
1.98	1.13647		1.98	1.07044		1.98	1.08423		1.98	1.02484		1.98	1.04704		1.98	1.22304		1.98	0.02946		1.98	0.00132
1.98167	1.21716		1.98167	1.14634		1.98167	1.16197		1.98167	1.0839		1.98167	1.12002		1.98167	1.30489		1.98167	0.02972		1.98167	0.00104
1.98333	1.30117		1.98333	1.2249		1.98333	1.2434		1.98333	1.14586		1.98333	1.19628		1.98333	1.39096		1.98333	0.0291		1.98333	0.00092
1.985	1.38837		1.985	1.30716		1.985	1.32812		1.985	1.21083		1.985	1.27576		1.985	1.4802		1.985	0.02815		1.985	0.00011
1.98667	1.47813		1.98667	1.39237		1.98667	1.41609		1.98667	1.27771		1.98667	1.35682		1.98667	1.57188		1.98667	0.02707		1.98667	-0.00079
1.98833	1.57046		1.98833	1.48018		1.98833	1.50632		1.98833	1.3464		1.98833	1.44084		1.98833	1.66669		1.98833	0.02613		1.98833	-0.0014
1.99	1.66515		1.99	1.56945		1.99	1.59844		1.99	1.41682		1.99	1.52727		1.99	1.76483		1.99	0.02497		1.99	-0.00149
1.99167	1.7614		1.99167	1.66137		1.99167	1.69237		1.99167	1.48839		1.99167	1.61491		1.99167	1.86444		1.99167	0.0244		1.99167	-0.00145
1.99333	1.85988		1.99333	1.75534		1.99333	1.78821		1.99333	1.56189		1.99333	1.70544		1.99333	1.96581		1.99333	0.02357		1.99333	-0.00124
1.995	1.95886		1.995	1.85035		1.995	1.885		1.995	1.63649		1.995	1.79733		1.995	2.06906		1.995	0.02309		1.995	-0.00123
1.99667	2.05957		1.99667	1.9467		1.99667	1.98285		1.99667	1.71288		1.99667	1.89006		1.99667	2.17296		1.99667	0.02209		1.99667	-0.00154
1.99833	2.16086		1.99833	2.04423		1.99833	2.08123		1.99833	1.78949		1.99833	1.98369		1.99833	2.2779		1.99833	0.02175		1.99833	-0.00134
2	2.26242		2	2.14133		2	2.18021		2	1.8658		2	2.07806		2	2.38279		2	0.02115		2	-0.00153
2.00167	2.36386		2.00167	2.23782		2.00167	2.27858		2.00167	1.94215		2.00167	2.17318		2.00167	2.48751		2.00167	0.02073		2.00167	-0.00132
2.00333	2.46411		2.00333	2.33466		2.00333	2.37644		2.00333	2.01791		2.00333	2.26769		2.00333	2.59188		2.00333	0.01975		2.00333	-0.00067
2.005	2.56413		2.005	2.43126		2.005	2.47432		2.005	2.09291		2.005	2.36115		2.005	2.69615		2.005	0.01953		2.005	0.00031
2.00667	2.66266		2.00667	2.52666		2.00667	2.5707		2.00667	2.16728		2.00667	2.45385		2.00667	2.79783		2.00667	0.0193		2.00667	-1e-05
2.00833	2.75888		2.00833	2.62038		2.00833	2.66558		2.00833	2.24072		2.00833	2.54504		2.00833	2.89851		2.00833	0.0191		2.00833	-0.00036
2.01	2.85352		2.01	2.71228		2.01	2.75685		2.01	2.31146		2.01	2.63476		2.01	2.99703		2.01	0.01871		2.01	-0.00066
2.01167	2.94602		2.01167	2.80202		2.01167	2.84667		2.01167	2.38137		2.01167	2.72237		2.01167	3.09296		2.01167	0.01822		2.01167	-0.00088
2.01333	3.03463		2.01333	2.88948		2.01333	2.93421		2.01333	2.44854		2.01333	2.80757		2.01333	3.18622		2.01333	0.01747		2.01333	-0.00068
2.015	3.12043		2.015	2.97357		2.015	3.0189		2.015	2.51312		2.015	2.89017		2.015	3.27571		2.015	0.01706		2.015	-0.00094
2.01667	3.20353		2.01667	3.05435		2.01667	3.10078		2.01667	2.57547		2.01667	2.97026		2.01667	3.36164		2.01667	0.01658		2.01667	-0.00069
2.01833	3.28319		2.01833	3.13223		2.01833	3.17809		2.01833	2.6348		2.01833	3.04553		2.01833	3.44347		2.01833	0.01599		2.01833	5e-05
2.02	3.35843		2.02	3.20625		2.02	3.25189		2.02	2.69053		2.02	3.11705		2.02	3.52199		2.02	0.0155		2.02	9e-05
2.02167	3.42888		2.02167	3.27614		2.02167	3.32157		2.02167	2.74342		2.02167	3.18499		2.02167	3.59518		2.02167	0.01473		2.02167	0.00012
2.02333	3.49485		2.02333	3.34171		2.02333	3.38607		2.02333	2.79228		2.02333	3.24946		2.02333	3.66339		2.02333	0.01439		2.02333	-1e-05
2.025	3.55622		2.025	3.40257		2.025	3.44522		2.025	2.83775		2.025	3.30974		2.025	3.72691		2.025	0.01372		2.025	-0.00023
2.02667	3.61281		2.02667	3.45958		2.02667	3.50083		2.02667	2.87978		2.02667	3.36558		2.02667	3.78612		2.02667	0.01303		2.02667	-0.00083
2.02833	3.66526		2.02833	3.5122		2.02833	3.55161		2.02833	2.91746		2.02833	3.41701		2.02833	3.8406		2.02833	0.01273		2.02833	-0.00027
2.03	3.71205		2.03	3.5607		2.03	3.59744		2.03	2.95107		2.03	3.46368		2.03	3.8902		2.03	0.01242		2.03	-0.00011
2.03167	3.75433		2.03167	3.60338		2.03167	3.63879		2.03167	2.9811		2.03167	3.5065		2.03167	3.93459		2.03167	0.01141		2.03167	-0.00012
2.03333	3.7913		2.03333	3.64075		2.03333	3.67513		2.03333	3.00773		2.03333	3.54353		2.03333	3.97307		2.03333	0.01074		2.03333	-0.00045
2.035	3.82282		2.035	3.67342		2.035	3.70647		2.035	3.03033		2.035	3.57498		2.035	4.00556		2.035	0.01057		2.035	-0.00124
2.03667	3.84928		2.03667	3.7011		2.03667	3.73169		2.03667	3.04859		2.03667	3.60194		2.03667	4.03314		2.03667	0.01005		2.03667	-0.00163
2.03833	3.87013		2.03833	3.72428		2.03833	3.75204		2.03833	3.06314		2.03833	3.62428		2.03833	4.05499		2.03833	0.0105		2.03833	-0.00217
2.04	3.88625		2.04	3.74209		2.04	3.76731		2.04	3.07355		2.04	3.64162		2.04	4.07102		2.04	0.00988		2.04	-0.00252
2.04167	3.89764		2.04167	3.75482		2.04167	3.77778		2.04167	3.08014		2.04167	3.65407		2.04167	4.0823		2.04167	0.00948		2.04167	-0.0027
2.04333	3.90306		2.04333	3.76321		2.04333	3.78405		2.04333	3.08285		2.04333	3.66162		2.04333	4.08821		2.04333	0.00907		2.04333	-0.00297
2.045	3.90388		2.045	3.76613		2.045	3.78441		2.045	3.08194		2.045	3.66542		2.045	4.08895		2.045	0.00874		2.045	-0.00346
2.04667	3.89956		2.04667	3.76428		2.04667	3.7796		2.04667	3.07788		2.04667	3.66399		2.04667	4.08451		2.04667	0.00891		2.04667	-0.00319
2.04833	3.89068		2.04833	3.75826		2.04833	3.77021		2.04833	3.0696		2.04833	3.65838		2.04833	4.07479		2.04833	0.00835		2.04833	-0.00317
2.05	3.87751		2.05	3.74798		2.05	3.75666		2.05	3.05735		2.05	3.64777		2.05	4.06035		2.05	0.00762		2.05	-0.00286
2.05167	3.85862		2.05167	3.73235		2.05167	3.73842		2.05167	3.04162		2.05167	3.63277		2.05167	4.04127		2.05167	0.00761		2.05167	-0.00285
2.05333	3.83656		2.05333	3.71321		2.05333	3.7165		2.05333	3.0223		2.05333	3.61406		2.05333	4.01827		2.05333	0.00637		2.05333	-0.00322
2.055	3.81053		2.055	3.69006		2.055	3.69097		2.055	2.99993		2.055	3.59107		2.055	3.99107		2.055	0.00606		2.055	-0.00289
2.05667	3.78132		2.05667	3.66315		2.05667	3.66139		2.05667	2.975		2.05667	3.564		2.05667	3.95938		2.05667	0.00568		2.05667	-0.00237
2.05833	3.74783		2.05833	3.63174		2.05833	3.6277		2.05833	2.94774		2.05833	3.53454		2.05833	3.9235		2.05833	0.0054		2.05833	-0.00255
2.06	3.71019		2.06	3.59691		2.06	3.59053		2.06	2.91744		2.06	3.50037		2.06	3.88333		2.06	0.00472		2.06	-0.00281
2.06167	3.66951		2.06167	3.55944		2.06167	3.55024		2.06167	2.88418		2.06167	3.46362		2.06167	3.83959		2.06167	0.00471		2.06167	-0.00357
2.06333	3.62587		2.06333	3.51883		2.06333	3.50664		2.06333	2.84845		2.06333	3.42419		2.06333	3.79343		2.06333	0.00421		2.06333	-0.00348
2.065	3.57887		2.065	3.47462		2.065	3.46038		2.065	2.81122		2.065	3.38123		2.065	3.74434		2.065	0.00414		2.065	-0.00323
2.06667	3.52854		2.06667	3.42756		2.06667	3.41182		2.06667	2.77161		2.06667	3.33617		2.06667	3.69206		2.06667	0.00347		2.06667	-0.00351
2.06833	3.47592		2.06833	3.37909		2.06833	3.36009		2.06833	2.7298		2.06833	3.28752		2.06833	3.63673		2.06833	0.00327		2.06833	-0.00311
2.07	3.42153		2.07	3.32746		2.07	3.30601		2.07	2.68636		2.07	3.23683		2.07	3.57921		2.07	0.00283		2.07	-0.00242
2.07167	3.3649		2.07167	3.27304		2.07167	3.24993		2.07167	2.64155		2.07167	3.18489		2.07167	3.5197		2.07167	0.00297		2.07167	-0.00197
2.07333	3.30712		2.07333	3.21705		2.07333	3.19195		2.07333	2.59513		2.07333	3.13071		2.07333	3.4584		2.07333	0.00331		2.07333	-0.00195
2.075	3.24721		2.075	3.15927		2.075	3.13311		2.075	2.54743		2.075	3.07468		2.075	3.39473		2.075	0.00321		2.075	-0.00174
2.07667	3.18557		2.07667	3.10064		2.07667	3.07285		2.07667	2.49779		2.07667	3.01724		2.07667	3.32959		2.07667	0.00326		2.07667	-0.00231
2.07833	3.12184		2.07833	3.04014		2.07833	3.01099		2.07833	2.44781		2.07833	2.95886		2.07833	3.26262		2.07833	0.00334		2.07833	-0.00284
2.08	3.05729		2.08	2.97827		2.08	2.9479		2.08	2.3965		2.08	2.89948		2.08	3.19545		2.08	0.00388		2.08	-0.00332
2.08167	2.99232		2.08167	2.91529		2.08167	2.88415		2.08167	2.34517		2.08167	2.83873		2.08167	3.12711		2.08167	0.00454		2.08167	-0.00308
2.08333	2.92535		2.08333	2.85182		2.08333	2.8191		2.08333	2.29309		2.08333	2.77626		2.08333	3.05737		2.08333	0.00492		2.08333	-0.00263
2.085	2.85862		2.085	2.78802		2.085	2.75325		2.085	2.24108		2.085	2.71393		2.085	2.98739		2.085	0.00433		2.085	-0.00212
2.08667	2.79216		2.08667	2.72401		2.08667	2.6868		2.08667	2.18843		2.08667	2.65191		2.08667	2.91735		2.08667	0.00428		2.08667	-0.00196
2.08833	2.72502		2.08833	2.65864		2.08833	2.62077		2.08833	2.13605		2.08833	2.58859		2.08833	2.84667		2.08833	0.00376		2.08833	-0.00143
2.09	2.65771		2.09	2.59336		2.09	2.55437		2.09	2.08387		2.09	2.52525		2.09	2.77619		2.09	0.00324		2.09	-0.00052
2.09167	2.58953		2.09167	2.52844		2.09167	2.48787		2.09167	2.03144		2.09167	2.46117		2.09167	2.70536		2.09167	0.00293		2.09167	-0.00018
2.09333	2.52175		2.09333	2.46323		2.09333	2.42164		2.09333	1.97886		2.09333	2.39751		2.09333	2.63489		2.09333	0.00287		2.09333	0
2.095	2.45522		2.095	2.39818		2.095	2.35584		2.095	1.92658		2.095	2.33438		2.095	2.56401		2.095	0.00321		2.095	-3e-05
2.09667	2.38834		2.09667	2.33326		2.09667	2.29053		2.09667	1.8744		2.09667	2.27107		2.09667	2.4939		2.09667	0.00324		2.09667	-0.0002
2.09833	2.32184		2.09833	2.26895		2.09833	2.22527		2.09833	1.82306		2.09833	2.20839		2.09833	2.42461		2.09833	0.00274		2.09833	-0.00081
2.1	2.25586		2.1	2.20524		2.1	2.1604		2.1	1.77204		2.1	2.14588		2.1	2.35574		2.1	0.00322		2.1	-0.00168
2.10167	2.18992		2.10167	2.14216		2.10167	2.09608		2.10167	1.72105		2.10167	2.08376		2.10167	2.28736		2.10167	0.00324		2.10167	-0.00193
2.10333	2.12452		2.10333	2.07967		2.10333	2.0336		2.10333	1.67064		2.10333	2.02299		2.10333	2.2201		2.10333	0.00345		2.10333	-0.00241
2.105	2.06072		2.105	2.01793		2.105	1.97156		2.105	1.62199		2.105	1.96301		2.105	2.15344		2.105	0.00398		2.105	-0.00213
2.10667	1.99824		2.10667	1.95715		2.10667	1.90991		2.10667	1.57372		2.10667	1.90325		2.10667	2.08769		2.10667	0.00436		2.10667	-0.00209
2.10833	1.93646		2.10833	1.89705		2.10833	1.84953		2.10833	1.52617		2.10833	1.84406		2.10833	2.02285		2.10833	0.00426		2.10833	-0.00239
2.11	1.8758		2.11	1.8381		2.11	1.79022		2.11	1.47899		2.11	1.78636		2.11	1.95894		2.11	0.00457		2.11	-0.00282
2.11167	1.8159		2.11167	1.78036		2.11167	1.73177		2.11167	1.43341		2.11167	1.72948		2.11167	1.89678		2.11167	0.00455		2.11167	-0.00294
2.11333	1.75717		2.11333	1.72332		2.11333	1.67508		2.11333	1.38863		2.11333	1.6733		2.11333	1.83588		2.11333	0.00474		2.11333	-0.00278
2.115	1.69993		2.115	1.66793		2.115	1.62006		2.115	1.34437		2.115	1.61817		2.115	1.77501		2.115	0.00484		2.115	-0.0028
2.11667	1.64344		2.11667	1.61364		2.11667	1.56627		2.11667	1.30078		2.11667	1.56406		2.11667	1.71592		2.11667	0.00553		2.11667	-0.00282
2.11833	1.58843		2.11833	1.55976		2.11833	1.51323		2.11833	1.25834		2.11833	1.51136		2.11833	1.65879		2.11833	0.00624		2.11833	-0.00282
2.12	1.53404		2.12	1.50655		2.12	1.46033		2.12	1.2171		2.12	1.46045		2.12	1.60332		2.12	0.00687		2.12	-0.00289
2.12167	1.48155		2.12167	1.45571		2.12167	1.40891		2.12167	1.17732		2.12167	1.41079		2.12167	1.54894		2.12167	0.00747		2.12167	-0.00243
2.12333	1.42992		2.12333	1.40645		2.12333	1.35909		2.12333	1.13784		2.12333	1.36186		2.12333	1.4957		2.12333	0.00829		2.12333	-0.00174
2.125	1.37921		2.125	1.35809		2.125	1.31037		2.125	1.09967		2.125	1.31448		2.125	1.44401		2.125	0.00773		2.125	-0.00113
2.12667	1.33018		2.12667	1.31029		2.12667	1.26326		2.12667	1.06316		2.12667	1.26827		2.12667	1.39413		2.12667	0.00825		2.12667	-0.00127
2.12833	1.28281		2.12833	1.26327		2.12833	1.21782		2.12833	1.02725		2.12833	1.22315		2.12833	1.34523		2.12833	0.00926		2.12833	-0.00141
2.13	1.23744		2.13	1.21777		2.13	1.17361		2.13	0.9926		2.13	1.17962		2.13	1.29769		2.13	0.00994		2.13	-0.00094
2.13167	1.19252		2.13167	1.17347		2.13167	1.13032		2.13167	0.95826		2.13167	1.1375		2.13167	1.25135		2.13167	0.01022		2.13167	-0.0013
2.13333	1.14956		2.13333	1.13098		2.13333	1.0891		2.13333	0.92537		2.13333	1.09635		2.13333	1.2063		2.13333	0.01007		2.13333	-0.00067
2.135	1.10714		2.135	1.08947		2.135	1.04839		2.135	0.89326		2.135	1.05611		2.135	1.16224		2.135	0.01081		2.135	-0.00025
2.13667	1.066		2.13667	1.04952		2.13667	1.00892		2.13667	0.86283		2.13667	1.01716		2.13667	1.11916		2.13667	0.01124		2.13667	1e-05
2.13833	1.02675		2.13833	1.01047		2.13833	0.97124		2.13833	0.83349		2.13833	0.97989		2.13833	1.07791		2.13833	0.01179		2.13833	-1e-05
2.14	0.98867		2.14	0.97349		2.14	0.93479		2.14	0.80415		2.14	0.94422		2.14	1.03869		2.14	0.01251		2.14	-0.0001
2.14167	0.95136		2.14167	0.93745		2.14167	0.89918		2.14167	0.77648		2.14167	0.90882		2.14167	1.00053		2.14167	0.01338		2.14167	0.00024
2.14333	0.91513		2.14333	0.90238		2.14333	0.86551		2.14333	0.74943		2.14333	0.87524		2.14333	0.96333		2.14333	0.0145		2.14333	0.0003
2.145	0.88013		2.145	0.86875		2.145	0.8324		2.145	0.72276		2.145	0.84199		2.145	0.92728		2.145	0.0156		2.145	0.00052
2.14667	0.84642		2.14667	0.83593		2.14667	0.80029		2.14667	0.69722		2.14667	0.80897		2.14667	0.8929		2.14667	0.0159		2.14667	0.00032
2.14833	0.81336		2.14833	0.80428		2.14833	0.76906		2.14833	0.67231		2.14833	0.77766		2.14833	0.85987		2.14833	0.01676		2.14833	0
2.15	0.78183		2.15	0.77318		2.15	0.73805		2.15	0.64841		2.15	0.74775		2.15	0.82748		2.15	0.01747		2.15	-0.00017
2.15167	0.75225		2.15167	0.74348		2.15167	0.70879		2.15167	0.6255		2.15167	0.71816		2.15167	0.79553		2.15167	0.0178		2.15167	-0.00076
2.15333	0.72378		2.15333	0.7153		2.15333	0.68066		2.15333	0.6038		2.15333	0.69059		2.15333	0.76489		2.15333	0.01776		2.15333	-0.0006
2.155	0.69619		2.155	0.68798		2.155	0.65411		2.155	0.58289		2.155	0.66417		2.155	0.73531		2.155	0.01773		2.155	-0.00073
2.15667	0.66874		2.15667	0.66143		2.15667	0.62914		2.15667	0.56256		2.15667	0.63817		2.15667	0.7072		2.15667	0.01857		2.15667	-0.00077
2.15833	0.64297		2.15833	0.63579		2.15833	0.60453		2.15833	0.54285		2.15833	0.61377		2.15833	0.68004		2.15833	0.01936		2.15833	-0.00055
2.16	0.6181		2.16	0.61111		2.16	0.58038		2.16	0.52427		2.16	0.5902		2.16	0.65409		2.16	0.01938		2.16	-0.00028
2.16167	0.59377		2.16167	0.58769		2.16167	0.55712		2.16167	0.50561		2.16167	0.56733		2.16167	0.62961		2.16167	0.01988		2.16167	5e-05
2.16333	0.57016		2.16333	0.5652		2.16333	0.53509		2.16333	0.48813		2.16333	0.54441		2.16333	0.60556		2.16333	0.02053		2.16333	0.00031
2.165	0.54772		2.165	0.54299		2.165	0.51335		2.165	0.4714		2.165	0.52302		2.165	0.58242		2.165	0.02024		2.165	0.00085
2.16667	0.52575		2.16667	0.5228		2.16667	0.49246		2.16667	0.45551		2.16667	0.50243		2.16667	0.55976		2.16667	0.02069		2.16667	0.00072
2.16833	0.50497		2.16833	0.50263		2.16833	0.47306		2.16833	0.43984		2.16833	0.48207		2.16833	0.53781		2.16833	0.02026		2.16833	0.00045
2.17	0.48461		2.17	0.48281		2.17	0.45453		2.17	0.42527		2.17	0.46363		2.17	0.51686		2.17	0.01997		2.17	9e-05
2.17167	0.46528		2.17167	0.46411		2.17167	0.43547		2.17167	0.41131		2.17167	0.44585		2.17167	0.49677		2.17167	0.02027		2.17167	-0.00037
2.17333	0.44701		2.17333	0.44642		2.17333	0.41758		2.17333	0.39745		2.17333	0.42899		2.17333	0.47844		2.17333	0.02063		2.17333	-0.00072
2.175	0.42916		2.175	0.42864		2.175	0.40047		2.175	0.38396		2.175	0.41214		2.175	0.46048		2.175	0.02131		2.175	-0.0015
2.17667	0.41178		2.17667	0.41183		2.17667	0.38447		2.17667	0.37069		2.17667	0.39542		2.17667	0.44319		2.17667	0.02225		2.17667	-0.00229
2.17833	0.39619		2.17833	0.39544		2.17833	0.369		2.17833	0.35845		2.17833	0.37957		2.17833	0.42684		2.17833	0.02236		2.17833	-0.00328
2.18	0.3806		2.18	0.37967		2.18	0.35459		2.18	0.34658		2.18	0.36412		2.18	0.41147		2.18	0.02235		2.18	-0.00286
2.18167	0.36593		2.18167	0.3654		2.18167	0.34014		2.18167	0.33516		2.18167	0.34986		2.18167	0.39542		2.18167	0.02232		2.18167	-0.00188
2.18333	0.35164		2.18333	0.35107		2.18333	0.3262		2.18333	0.32429		2.18333	0.33573		2.18333	0.37979		2.18333	0.02167		2.18333	-0.00223
2.185	0.33811		2.185	0.33782		2.185	0.3128		2.185	0.31423		2.185	0.32227		2.185	0.36529		2.185	0.02147		2.185	-0.00259
2.18667	0.32415		2.18667	0.32436		2.18667	0.30013		2.18667	0.30465		2.18667	0.30933		2.18667	0.35178		2.18667	0.02112		2.18667	-0.002
2.18833	0.31092		2.18833	0.31151		2.18833	0.28807		2.18833	0.2956		2.18833	0.29748		2.18833	0.33845		2.18833	0.02112		2.18833	-0.00132
2.19	0.29864		2.19	0.29922		2.19	0.27673		2.19	0.28681		2.19	0.28597		2.19	0.32585		2.19	0.0211		2.19	-0.00161
2.19167	0.28653		2.19167	0.28793		2.19167	0.26548		2.19167	0.27792		2.19167	0.27489		2.19167	0.31401		2.19167	0.02098		2.19167	-0.00172
2.19333	0.27449		2.19333	0.27677		2.19333	0.25462		2.19333	0.26948		2.19333	0.26446		2.19333	0.30256		2.19333	0.02074		2.19333	-0.00148
2.195	0.26313		2.195	0.26631		2.195	0.24401		2.195	0.26178		2.195	0.25471		2.195	0.29158		2.195	0.02083		2.195	-0.00138
2.19667	0.2528		2.19667	0.2557		2.19667	0.23407		2.19667	0.25471		2.19667	0.24529		2.19667	0.28057		2.19667	0.02029		2.19667	-0.00179
2.19833	0.24279		2.19833	0.24562		2.19833	0.22411		2.19833	0.24754		2.19833	0.23573		2.19833	0.27035		2.19833	0.02016		2.19833	-0.00217
2.2	0.23341		2.2	0.23608		2.2	0.2156		2.2	0.24008		2.2	0.22665		2.2	0.2605		2.2	0.01964		2.2	-0.00255
2.20167	0.22446		2.20167	0.22702		2.20167	0.2077		2.20167	0.23298		2.20167	0.21781		2.20167	0.25094		2.20167	0.01915		2.20167	-0.00161
2.20333	0.21517		2.20333	0.21888		2.20333	0.19926		2.20333	0.22647		2.20333	0.20884		2.20333	0.24151		2.20333	0.01841		2.20333	-0.00163
2.205	0.20672		2.205	0.21109		2.205	0.1907		2.205	0.22047		2.205	0.20033		2.205	0.23264		2.205	0.01834		2.205	-0.00207
2.20667	0.19851		2.20667	0.20358		2.20667	0.18302		2.20667	0.21458		2.20667	0.19259		2.20667	0.22418		2.20667	0.01753		2.20667	-0.00149
2.20833	0.19063		2.20833	0.19595		2.20833	0.17619		2.20833	0.2085		2.20833	0.18569		2.20833	0.21625		2.20833	0.0166		2.20833	-0.00134
2.21	0.18363		2.21	0.18872		2.21	0.16883		2.21	0.20287		2.21	0.17891		2.21	0.20804		2.21	0.01647		2.21	-0.00092
2.21167	0.17695		2.21167	0.18284		2.21167	0.16116		2.21167	0.1978		2.21167	0.17191		2.21167	0.20129		2.21167	0.01682		2.21167	-0.00102
2.21333	0.17013		2.21333	0.17625		2.21333	0.15375		2.21333	0.19303		2.21333	0.16488		2.21333	0.19475		2.21333	0.0161		2.21333	-0.00248
2.215	0.16406		2.215	0.16969		2.215	0.14789		2.215	0.18802		2.215	0.15842		2.215	0.18825		2.215	0.01545		2.215	-0.00294
2.21667	0.15678		2.21667	0.16333		2.21667	0.14259		2.21667	0.18288		2.21667	0.15249		2.21667	0.18221		2.21667	0.01525		2.21667	-0.00282
2.21833	0.14989		2.21833	0.15713		2.21833	0.13743		2.21833	0.1785		2.21833	0.14672		2.21833	0.17579		2.21833	0.01513		2.21833	-0.00245
2.22	0.14417		2.22	0.15143		2.22	0.13181		2.22	0.17421		2.22	0.14169		2.22	0.16982		2.22	0.01486		2.22	-0.00197
2.22167	0.13832		2.22167	0.14631		2.22167	0.12677		2.22167	0.17038		2.22167	0.13591		2.22167	0.16361		2.22167	0.01421		2.22167	-0.00172
2.22333	0.13278		2.22333	0.14124		2.22333	0.12223		2.22333	0.16637		2.22333	0.12946		2.22333	0.15785		2.22333	0.01383		2.22333	-0.002
2.225	0.12783		2.225	0.13647		2.225	0.11757		2.225	0.16282		2.225	0.12406		2.225	0.15208		2.225	0.01358		2.225	-0.00251
2.22667	0.12353		2.22667	0.13133		2.22667	0.1128		2.22667	0.15942		2.22667	0.11905		2.22667	0.14695		2.22667	0.01304		2.22667	-0.00268
2.22833	0.11858		2.22833	0.12694		2.22833	0.10826		2.22833	0.15605		2.22833	0.11467		2.22833	0.14238		2.22833	0.01246		2.22833	-0.00192
2.23	0.11367		2.23	0.12305		2.23	0.10331		2.23	0.15251		2.23	0.11017		2.23	0.13838		2.23	0.01187		2.23	-0.00119
2.23167	0.10921		2.23167	0.11891		2.23167	0.09887		2.23167	0.14926		2.23167	0.10655		2.23167	0.13452		2.23167	0.01121		2.23167	-0.00159
2.23333	0.10479		2.23333	0.11393		2.23333	0.09479		2.23333	0.14598		2.23333	0.10285		2.23333	0.13064		2.23333	0.01102		2.23333	-0.00191
2.235	0.10037		2.235	0.10971		2.235	0.091		2.235	0.14267		2.235	0.09934		2.235	0.12694		2.235	0.01029		2.235	-0.00183
2.23667	0.0965		2.23667	0.10614		2.23667	0.0875		2.23667	0.13982		2.23667	0.09596		2.23667	0.12303		2.23667	0.00994		2.23667	-0.00169
2.23833	0.09246		2.23833	0.10304		2.23833	0.08406		2.23833	0.13695		2.23833	0.09253		2.23833	0.12005		2.23833	0.0088		2.23833	-0.00153
2.24	0.08873		2.24	0.09977		2.24	0.08054		2.24	0.13445		2.24	0.08896		2.24	0.11631		2.24	0.00852		2.24	-0.00231
2.24167	0.08548		2.24167	0.09671		2.24167	0.07759		2.24167	0.13208		2.24167	0.08506		2.24167	0.11251		2.24167	0.00786		2.24167	-0.00256
2.24333	0.08237		2.24333	0.09352		2.24333	0.0743		2.24333	0.13007		2.24333	0.08224		2.24333	0.10904		2.24333	0.00724		2.24333	-0.00306
2.245	0.07864		2.245	0.09003		2.245	0.07091		2.245	0.12819		2.245	0.07878		2.245	0.10569		2.245	0.00685		2.245	-0.00309
2.24667	0.07551		2.24667	0.08722		2.24667	0.06803		2.24667	0.12579		2.24667	0.07517		2.24667	0.10289		2.24667	0.0069		2.24667	-0.00315
2.24833	0.07317		2.24833	0.08411		2.24833	0.06517		2.24833	0.12374		2.24833	0.07213		2.24833	0.09977		2.24833	0.00679		2.24833	-0.00274
2.25	0.07103		2.25	0.08078		2.25	0.06225		2.25	0.12112		2.25	0.06973		2.25	0.09697		2.25	0.00611		2.25	-0.00304
2.25167	0.06855		2.25167	0.07699		2.25167	0.06005		2.25167	0.11831		2.25167	0.06735		2.25167	0.09355		2.25167	0.00586		2.25167	-0.00347
2.25333	0.06575		2.25333	0.07373		2.25333	0.0571		2.25333	0.11574		2.25333	0.06495		2.25333	0.0904		2.25333	0.00527		2.25333	-0.00325
2.255	0.06387		2.255	0.07145		2.255	0.05475		2.255	0.11365		2.255	0.06316		2.255	0.08777		2.255	0.00434		2.255	-0.00359
2.25667	0.06157		2.25667	0.06885		2.25667	0.0527		2.25667	0.11089		2.25667	0.06103		2.25667	0.08485		2.25667	0.00399		2.25667	-0.00383
2.25833	0.05938		2.25833	0.06656		2.25833	0.05007		2.25833	0.10901		2.25833	0.0582		2.25833	0.08163		2.25833	0.00343		2.25833	-0.00393
2.26	0.0571		2.26	0.06448		2.26	0.04836		2.26	0.10753		2.26	0.05602		2.26	0.07964		2.26	0.00255		2.26	-0.00458
2.26167	0.05431		2.26167	0.0619		2.26167	0.04655		2.26167	0.10617		2.26167	0.05487		2.26167	0.07734		2.26167	0.00188		2.26167	-0.00445
2.26333	0.05207		2.26333	0.05952		2.26333	0.0443		2.26333	0.10478		2.26333	0.05277		2.26333	0.0748		2.26333	0.0019		2.26333	-0.00379
2.265	0.05035		2.265	0.05725		2.265	0.04163		2.265	0.10295		2.265	0.05073		2.265	0.07289		2.265	0.00134		2.265	-0.00411
2.26667	0.04826		2.26667	0.05568		2.26667	0.03944		2.26667	0.10105		2.26667	0.04864		2.26667	0.0706		2.26667	0.00053		2.26667	-0.00493
2.26833	0.04653		2.26833	0.05422		2.26833	0.03713		2.26833	0.0996		2.26833	0.04718		2.26833	0.06843		2.26833	-0.00014		2.26833	-0.00454
2.27	0.04506		2.27	0.05221		2.27	0.03531		2.27	0.09789		2.27	0.04519		2.27	0.0664		2.27	-0.00074		2.27	-0.00405
2.27167	0.04312		2.27167	0.05079		2.27167	0.03349		2.27167	0.09639		2.27167	0.04256		2.27167	0.06426		2.27167	-0.00071		2.27167	-0.00431
2.27333	0.04162		2.27333	0.04893		2.27333	0.0313		2.27333	0.09521		2.27333	0.0406		2.27333	0.06263		2.27333	-0.00021		2.27333	-0.00442
2.275	0.03983		2.275	0.04715		2.275	0.02881		2.275	0.09405		2.275	0.03942		2.275	0.06107		2.275	-3e-05		2.275	-0.00449
2.27667	0.03801		2.27667	0.04535		2.27667	0.02705		2.27667	0.0927		2.27667	0.03777		2.27667	0.05997		2.27667	-5e-05		2.27667	-0.00505
2.27833	0.03665		2.27833	0.04337		2.27833	0.02595		2.27833	0.09164		2.27833	0.0365		2.27833	0.05843		2.27833	-0.0008		2.27833	-0.00586
2.28	0.03497		2.28	0.0414		2.28	0.02503		2.28	0.09052		2.28	0.03461		2.28	0.05728		2.28	-0.002		2.28	-0.00668
2.28167	0.03278		2.28167	0.03984		2.28167	0.02422		2.28167	0.08968		2.28167	0.03316		2.28167	0.05577		2.28167	-0.00245		2.28167	-0.00653
2.28333	0.03101		2.28333	0.03836		2.28333	0.02281		2.28333	0.08903		2.28333	0.03104		2.28333	0.05367		2.28333	-0.00272		2.28333	-0.00653
2.285	0.02964		2.285	0.03694		2.285	0.02151		2.285	0.08825		2.285	0.02962		2.285	0.05199		2.285	-0.00321		2.285	-0.00652
2.28667	0.02839		2.28667	0.03562		2.28667	0.02058		2.28667	0.08718		2.28667	0.02818		2.28667	0.05073		2.28667	-0.00331		2.28667	-0.0062
2.28833	0.02754		2.28833	0.03362		2.28833	0.01877		2.28833	0.08634		2.28833	0.02716		2.28833	0.04962		2.28833	-0.00389		2.28833	-0.00623
2.29	0.02642		2.29	0.03175		2.29	0.01751		2.29	0.08495		2.29	0.02647		2.29	0.04877		2.29	-0.00362		2.29	-0.00667
2.29167	0.02504		2.29167	0.03081		2.29167	0.01613		2.29167	0.08386		2.29167	0.02562		2.29167	0.04743		2.29167	-0.00345		2.29167	-0.00659
2.29333	0.0239		2.29333	0.02937		2.29333	0.01461		2.29333	0.08321		2.29333	0.02423		2.29333	0.04658		2.29333	-0.0039		2.29333	-0.00627
2.295	0.02299		2.295	0.02834		2.295	0.01323		2.295	0.08256		2.295	0.02289		2.295	0.04551		2.295	-0.00433		2.295	-0.00595
2.29667	0.02168		2.29667	0.0277		2.29667	0.01242		2.29667	0.08221		2.29667	0.02107		2.29667	0.04476		2.29667	-0.0042		2.29667	-0.00562
2.29833	0.02099		2.29833	0.0268		2.29833	0.01088		2.29833	0.08087		2.29833	0.02034		2.29833	0.04366		2.29833	-0.00416		2.29833	-0.00554
2.3	0.01953		2.3	0.02592		2.3	0.00926		2.3	0.07996		2.3	0.01925		2.3	0.04212		2.3	-0.00404		2.3	-0.0053
2.30167	0.01806		2.30167	0.02464		2.30167	0.0085		2.30167	0.07903		2.30167	0.01803		2.30167	0.04104		2.30167	-0.00416		2.30167	-0.00531
2.30333	0.01726		2.30333	0.02375		2.30333	0.00848		2.30333	0.07899		2.30333	0.01649		2.30333	0.0399		2.30333	-0.0042		2.30333	-0.00516
2.305	0.01696		2.305	0.02277		2.305	0.00824		2.305	0.07834		2.305	0.01569		2.305	0.03896		2.305	-0.00435		2.305	-0.00596
2.30667	0.01597		2.30667	0.02196		2.30667	0.00747		2.30667	0.07773		2.30667	0.01521		2.30667	0.03853		2.30667	-0.00432		2.30667	-0.00716
2.30833	0.01464		2.30833	0.02086		2.30833	0.00643		2.30833	0.07752		2.30833	0.01414		2.30833	0.03827		2.30833	-0.00456		2.30833	-0.00747
2.31	0.0136		2.31	0.0196		2.31	0.00541		2.31	0.0766		2.31	0.01382		2.31	0.03729		2.31	-0.00507		2.31	-0.00758
2.31167	0.013		2.31167	0.01924		2.31167	0.00505		2.31167	0.0761		2.31167	0.01324		2.31167	0.03663		2.31167	-0.00587		2.31167	-0.00716
2.31333	0.01297		2.31333	0.01854		2.31333	0.00444		2.31333	0.07513		2.31333	0.01248		2.31333	0.03568		2.31333	-0.0062		2.31333	-0.00673
2.315	0.01248		2.315	0.01797		2.315	0.00359		2.315	0.07459		2.315	0.01173		2.315	0.03455		2.315	-0.00639		2.315	-0.00605
2.31667	0.01118		2.31667	0.01826		2.31667	0.00207		2.31667	0.07384		2.31667	0.01058		2.31667	0.03287		2.31667	-0.00641		2.31667	-0.0058
2.31833	0.01011		2.31833	0.01784		2.31833	0.00161		2.31833	0.0734		2.31833	0.01024		2.31833	0.03175		2.31833	-0.00637		2.31833	-0.00657
2.32	0.00908		2.32	0.01676		2.32	0.00083		2.32	0.0732		2.32	0.00974		2.32	0.03123		2.32	-0.0062		2.32	-0.00689
2.32167	0.00768		2.32167	0.01538		2.32167	1e-05		2.32167	0.0731		2.32167	0.0091		2.32167	0.03061		2.32167	-0.00709		2.32167	-0.00733
2.32333	0.00649		2.32333	0.01462		2.32333	-7e-05		2.32333	0.07231		2.32333	0.00847		2.32333	0.02993		2.32333	-0.00722		2.32333	-0.00742
2.325	0.00654		2.325	0.01316		2.325	-0.00142		2.325	0.07114		2.325	0.00746		2.325	0.02924		2.325	-0.00751		2.325	-0.00733
2.32667	0.00591		2.32667	0.01237		2.32667	-0.0019		2.32667	0.07018		2.32667	0.00683		2.32667	0.02794		2.32667	-0.00832		2.32667	-0.00774
2.32833	0.00481		2.32833	0.01213		2.32833	-0.00209		2.32833	0.06929		2.32833	0.00544		2.32833	0.0278		2.32833	-0.00812		2.32833	-0.00741
2.33	0.00372		2.33	0.01119		2.33	-0.00254		2.33	0.0686		2.33	0.00457		2.33	0.02699		2.33	-0.00865		2.33	-0.00742
2.33167	0.00266		2.33167	0.00999		2.33167	-0.00257		2.33167	0.06771		2.33167	0.00446		2.33167	0.02595		2.33167	-0.00936		2.33167	-0.00724
2.33333	0.00213		2.33333	0.00962		2.33333	-0.00292		2.33333	0.06709		2.33333	0.00426		2.33333	0.02551		2.33333	-0.00961		2.33333	-0.0073
2.335	0.00103		2.335	0.00886		2.335	-0.00382		2.335	0.06669		2.335	0.00374		2.335	0.02499		2.335	-0.0089		2.335	-0.00778
2.33667	0.00023		2.33667	0.00866		2.33667	-0.00408		2.33667	0.06581		2.33667	0.00357		2.33667	0.02404		2.33667	-0.00872		2.33667	-0.00756
2.33833	-0.00047		2.33833	0.00833		2.33833	-0.0041		2.33833	0.06509		2.33833	0.00317		2.33833	0.02351		2.33833	-0.00881		2.33833	-0.00792
2.34	-0.00107		2.34	0.00797		2.34	-0.00447		2.34	0.06473		2.34	0.0023		2.34	0.02311		2.34	-0.00919		2.34	-0.00806
2.34167	-0.0016		2.34167	0.00743		2.34167	-0.00486		2.34167	0.06501		2.34167	0.00196		2.34167	0.02275		2.34167	-0.00967		2.34167	-0.00789
2.34333	-0.00249		2.34333	0.00685		2.34333	-0.00621		2.34333	0.06501		2.34333	0.00133		2.34333	0.02227		2.34333	-0.00954		2.34333	-0.00784
2.345	-0.00218		2.345	0.00636		2.345	-0.0073		2.345	0.06534		2.345	0.00043		2.345	0.02133		2.345	-0.00969		2.345	-0.00698
2.34667	-0.00264		2.34667	0.0056		2.34667	-0.00815		2.34667	0.06549		2.34667	-0.00073		2.34667	0.02071		2.34667	-0.01035		2.34667	-0.00712
2.34833	-0.00349		2.34833	0.00471		2.34833	-0.00865		2.34833	0.06481		2.34833	-0.00102		2.34833	0.02041		2.34833	-0.01066		2.34833	-0.00744
2.35	-0.00408		2.35	0.00453		2.35	-0.00897		2.35	0.06425		2.35	-0.00138		2.35	0.02018		2.35	-0.01092		2.35	-0.00802
2.35167	-0.00429		2.35167	0.00411		2.35167	-0.00916		2.35167	0.06415		2.35167	-0.00212		2.35167	0.01939		2.35167	-0.01108		2.35167	-0.00759
2.35333	-0.00527		2.35333	0.00406		2.35333	-0.00996		2.35333	0.06409		2.35333	-0.00277		2.35333	0.01847		2.35333	-0.01145		2.35333	-0.00705
2.355	-0.00619		2.355	0.00362		2.355	-0.01075		2.355	0.06355		2.355	-0.00255		2.355	0.01774		2.355	-0.01221		2.355	-0.00696
2.35667	-0.00618		2.35667	0.00296		2.35667	-0.01091		2.35667	0.06247		2.35667	-0.00341		2.35667	0.01729		2.35667	-0.0125		2.35667	-0.0065
2.35833	-0.00632		2.35833	0.00221		2.35833	-0.01153		2.35833	0.0613		2.35833	-0.00404		2.35833	0.01683		2.35833	-0.01261		2.35833	-0.00691
2.36	-0.00652		2.36	0.00228		2.36	-0.01225		2.36	0.0604		2.36	-0.00559		2.36	0.01622		2.36	-0.01232		2.36	-0.00676
2.36167	-0.00645		2.36167	0.00234		2.36167	-0.01269		2.36167	0.05971		2.36167	-0.00621		2.36167	0.01532		2.36167	-0.01255		2.36167	-0.00688
2.36333	-0.00686		2.36333	0.00142		2.36333	-0.01358		2.36333	0.05877		2.36333	-0.00641		2.36333	0.01462		2.36333	-0.01239		2.36333	-0.00712
2.365	-0.00676		2.365	0.00077		2.365	-0.01425		2.365	0.05837		2.365	-0.00687		2.365	0.01415		2.365	-0.01231		2.365	-0.00709
2.36667	-0.00729		2.36667	3e-05		2.36667	-0.0146		2.36667	0.05821		2.36667	-0.00674		2.36667	0.01394		2.36667	-0.01284		2.36667	-0.0072
2.36833	-0.00771		2.36833	-0.00059		2.36833	-0.01462		2.36833	0.05847		2.36833	-0.0074		2.36833	0.01409		2.36833	-0.01346		2.36833	-0.00705
2.37	-0.00885		2.37	-0.00076		2.37	-0.01531		2.37	0.0589		2.37	-0.0078		2.37	0.01438		2.37	-0.01358		2.37	-0.00707
2.37167	-0.00918		2.37167	-0.00075		2.37167	-0.01696		2.37167	0.05878		2.37167	-0.0075		2.37167	0.01397		2.37167	-0.01331		2.37167	-0.00728
2.37333	-0.00933		2.37333	-0.0016		2.37333	-0.01775		2.37333	0.05804		2.37333	-0.00762		2.37333	0.01322		2.37333	-0.01395		2.37333	-0.00762
2.375	-0.0102		2.375	-0.00211		2.375	-0.01784		2.375	0.05761		2.375	-0.00833		2.375	0.01217		2.375	-0.01443		2.375	-0.00731
2.37667	-0.01092		2.37667	-0.00252		2.37667	-0.01754		2.37667	0.05764		2.37667	-0.00952		2.37667	0.0119		2.37667	-0.01484		2.37667	-0.00698
2.37833	-0.0118		2.37833	-0.00275		2.37833	-0.01778		2.37833	0.05779		2.37833	-0.01017		2.37833	0.01202		2.37833	-0.01499		2.37833	-0.00716
2.38	-0.01251		2.38	-0.00266		2.38	-0.01836		2.38	0.05753		2.38	-0.0107		2.38	0.01111		2.38	-0.01503		2.38	-0.0075
2.38167	-0.01315		2.38167	-0.00325		2.38167	-0.0188		2.38167	0.05767		2.38167	-0.01098		2.38167	0.01037		2.38167	-0.01539		2.38167	-0.00761
2.38333	-0.01319		2.38333	-0.00329		2.38333	-0.01904		2.38333	0.05772		2.38333	-0.01128		2.38333	0.00989		2.38333	-0.01584		2.38333	-0.00745
2.385	-0.01337		2.385	-0.00399		2.385	-0.01932		2.385	0.05762		2.385	-0.01138		2.385	0.00969		2.385	-0.01603		2.385	-0.00769
2.38667	-0.01359		2.38667	-0.00414		2.38667	-0.01947		2.38667	0.05775		2.38667	-0.01152		2.38667	0.00917		2.38667	-0.01647		2.38667	-0.00773
2.38833	-0.01424		2.38833	-0.00394		2.38833	-0.01969		2.38833	0.05734		2.38833	-0.01144		2.38833	0.00913		2.38833	-0.01669		2.38833	-0.00771
2.39	-0.01423		2.39	-0.00489		2.39	-0.02068		2.39	0.0575		2.39	-0.01148		2.39	0.00947		2.39	-0.01684		2.39	-0.00775
2.39167	-0.01453		2.39167	-0.00596		2.39167	-0.02156		2.39167	0.05758		2.39167	-0.01155		2.39167	0.00911		2.39167	-0.01711		2.39167	-0.00763
2.39333	-0.01498		2.39333	-0.00693		2.39333	-0.02178		2.39333	0.05712		2.39333	-0.01194		2.39333	0.00915		2.39333	-0.01733		2.39333	-0.00761
2.395	-0.01425		2.395	-0.00669		2.395	-0.02233		2.395	0.05634		2.395	-0.01217		2.395	0.0095		2.395	-0.01743		2.395	-0.00736
2.39667	-0.01385		2.39667	-0.00684		2.39667	-0.02246		2.39667	0.05597		2.39667	-0.01303		2.39667	0.0093		2.39667	-0.01725		2.39667	-0.00722
2.39833	-0.01354		2.39833	-0.00676		2.39833	-0.02312		2.39833	0.05601		2.39833	-0.01336		2.39833	0.0091		2.39833	-0.01713		2.39833	-0.00735
2.4	-0.01348		2.4	-0.00719		2.4	-0.0236		2.4	0.05576		2.4	-0.01313		2.4	0.00871		2.4	-0.01701		2.4	-0.00732
2.40167	-0.01382		2.40167	-0.00802		2.40167	-0.02391		2.40167	0.05568		2.40167	-0.01317		2.40167	0.00806		2.40167	-0.01801		2.40167	-0.00742
2.40333	-0.01448		2.40333	-0.00839		2.40333	-0.02411		2.40333	0.05582		2.40333	-0.01352		2.40333	0.00813		2.40333	-0.01864		2.40333	-0.00853
2.405	-0.01506		2.405	-0.00896		2.405	-0.02495		2.405	0.05615		2.405	-0.01399		2.405	0.00783		2.405	-0.01894		2.405	-0.00906
2.40667	-0.01576		2.40667	-0.00921		2.40667	-0.02553		2.40667	0.05697		2.40667	-0.01417		2.40667	0.00706		2.40667	-0.01891		2.40667	-0.00937
2.40833	-0.01564		2.40833	-0.00993		2.40833	-0.02531		2.40833	0.05672		2.40833	-0.01418		2.40833	0.00591		2.40833	-0.01897		2.40833	-0.00987
2.41	-0.01599		2.41	-0.01037		2.41	-0.0245		2.41	0.05601		2.41	-0.01419		2.41	0.00508		2.41	-0.01857		2.41	-0.00906
2.41167	-0.01633		2.41167	-0.00992		2.41167	-0.02449		2.41167	0.05564		2.41167	-0.01443		2.41167	0.00482		2.41167	-0.01825		2.41167	-0.00859
2.41333	-0.01602		2.41333	-0.00987		2.41333	-0.02501		2.41333	0.0556		2.41333	-0.01454		2.41333	0.0051		2.41333	-0.01775		2.41333	-0.00834
2.415	-0.0161		2.415	-0.01016		2.415	-0.02525		2.415	0.05557		2.415	-0.01486		2.415	0.00592		2.415	-0.01779		2.415	-0.00828
2.41667	-0.01684		2.41667	-0.00974		2.41667	-0.02568		2.41667	0.05524		2.41667	-0.01576		2.41667	0.00583		2.41667	-0.01749		2.41667	-0.00873
2.41833	-0.01711		2.41833	-0.00966		2.41833	-0.02572		2.41833	0.05525		2.41833	-0.01566		2.41833	0.00544		2.41833	-0.01748		2.41833	-0.00871
2.42	-0.01765		2.42	-0.00992		2.42	-0.02576		2.42	0.05471		2.42	-0.01472		2.42	0.00533		2.42	-0.01831		2.42	-0.00789
2.42167	-0.01799		2.42167	-0.01005		2.42167	-0.0262		2.42167	0.05472		2.42167	-0.01505		2.42167	0.00453		2.42167	-0.01827		2.42167	-0.00777
2.42333	-0.0187		2.42333	-0.0097		2.42333	-0.02685		2.42333	0.05497		2.42333	-0.01588		2.42333	0.00411		2.42333	-0.01777		2.42333	-0.00776
2.425	-0.0193		2.425	-0.00944		2.425	-0.02709		2.425	0.05487		2.425	-0.01551		2.425	0.00449		2.425	-0.01757		2.425	-0.00738
2.42667	-0.01933		2.42667	-0.0096		2.42667	-0.02663		2.42667	0.05464		2.42667	-0.01597		2.42667	0.0051		2.42667	-0.01783		2.42667	-0.00683
2.42833	-0.01986		2.42833	-0.00997		2.42833	-0.02673		2.42833	0.05388		2.42833	-0.01648		2.42833	0.00495		2.42833	-0.01812		2.42833	-0.00677
2.43	-0.02018		2.43	-0.01147		2.43	-0.02601		2.43	0.05323		2.43	-0.01654		2.43	0.00454		2.43	-0.01853		2.43	-0.00724
2.43167	-0.01999		2.43167	-0.01245		2.43167	-0.02588		2.43167	0.05236		2.43167	-0.01612		2.43167	0.00428		2.43167	-0.01836		2.43167	-0.00756
2.43333	-0.01915		2.43333	-0.01282		2.43333	-0.02602		2.43333	0.05216		2.43333	-0.01629		2.43333	0.00413		2.43333	-0.01852		2.43333	-0.0081
2.435	-0.01936		2.435	-0.01282		2.435	-0.02637		2.435	0.05239		2.435	-0.01656		2.435	0.00379		2.435	-0.01858		2.435	-0.00798
2.43667	-0.01986		2.43667	-0.01305		2.43667	-0.02706		2.43667	0.0526		2.43667	-0.01677		2.43667	0.00368		2.43667	-0.01811		2.43667	-0.0076
2.43833	-0.02023		2.43833	-0.0132		2.43833	-0.02694		2.43833	0.05312		2.43833	-0.01743		2.43833	0.00385		2.43833	-0.01763		2.43833	-0.00716
2.44	-0.02059		2.44	-0.0136		2.44	-0.02699		2.44	0.0529		2.44	-0.01818		2.44	0.0038		2.44	-0.01822		2.44	-0.00688
2.44167	-0.021		2.44167	-0.01308		2.44167	-0.02733		2.44167	0.0531		2.44167	-0.01828		2.44167	0.00333		2.44167	-0.01872		2.44167	-0.00694
2.44333	-0.02092		2.44333	-0.01347		2.44333	-0.02727		2.44333	0.05263		2.44333	-0.0184		2.44333	0.00313		2.44333	-0.01824		2.44333	-0.00719
2.445	-0.02134		2.445	-0.01329		2.445	-0.02778		2.445	0.05227		2.445	-0.01785		2.445	0.00208		2.445	-0.01883		2.445	-0.00779
2.44667	-0.02111		2.44667	-0.01248		2.44667	-0.02779		2.44667	0.05179		2.44667	-0.01758		2.44667	0.00197		2.44667	-0.01968		2.44667	-0.00841
2.44833	-0.02166		2.44833	-0.01213		2.44833	-0.02763		2.44833	0.05171		2.44833	-0.01772		2.44833	0.0021		2.44833	-0.01997		2.44833	-0.00819
2.45	-0.02193		2.45	-0.01227		2.45	-0.02779		2.45	0.0524		2.45	-0.01836		2.45	0.00186		2.45	-0.02054		2.45	-0.00808
2.45167	-0.02231		2.45167	-0.01276		2.45167	-0.028		2.45167	0.05237		2.45167	-0.01857		2.45167	0.0012		2.45167	-0.02042		2.45167	-0.00824
2.45333	-0.02325		2.45333	-0.01256		2.45333	-0.02856		2.45333	0.05197		2.45333	-0.01901		2.45333	0.00114		2.45333	-0.01997		2.45333	-0.00841
2.455	-0.02394		2.455	-0.01253		2.455	-0.02897		2.455	0.05182		2.455	-0.01938		2.455	0.00151		2.455	-0.01983		2.455	-0.0088
2.45667	-0.02415		2.45667	-0.01336		2.45667	-0.02937		2.45667	0.05173		2.45667	-0.01906		2.45667	0.00124		2.45667	-0.02094		2.45667	-0.00878
2.45833	-0.02415		2.45833	-0.01373		2.45833	-0.02925		2.45833	0.05145		2.45833	-0.01868		2.45833	0.00083		2.45833	-0.0214		2.45833	-0.00889
2.46	-0.02408		2.46	-0.01401		2.46	-0.02941		2.46	0.05101		2.46	-0.01871		2.46	0.00033		2.46	-0.0217		2.46	-0.00903
2.46167	-0.02382		2.46167	-0.014		2.46167	-0.02997		2.46167	0.05095		2.46167	-0.01892		2.46167	-3e-05		2.46167	-0.02143		2.46167	-0.00894
2.46333	-0.02366		2.46333	-0.01411		2.46333	-0.02988		2.46333	0.05057		2.46333	-0.01882		2.46333	-0.00052		2.46333	-0.02096		2.46333	-0.00876
2.465	-0.02347		2.465	-0.01426		2.465	-0.03017		2.465	0.05096		2.465	-0.01858		2.465	-0.00094		2.465	-0.02115		2.465	-0.0086
2.46667	-0.02352		2.46667	-0.01453		2.46667	-0.03067		2.46667	0.05044		2.46667	-0.01889		2.46667	-0.00068		2.46667	-0.02178		2.46667	-0.00854
2.46833	-0.02353		2.46833	-0.01416		2.46833	-0.0302		2.46833	0.04969		2.46833	-0.01908		2.46833	-0.00055		2.46833	-0.02104		2.46833	-0.00869
2.47	-0.0243		2.47	-0.01386		2.47	-0.0302		2.47	0.0498		2.47	-0.01942		2.47	-0.00029		2.47	-0.02109		2.47	-0.0082
2.47167	-0.02493		2.47167	-0.01434		2.47167	-0.0306		2.47167	0.04973		2.47167	-0.02009		2.47167	-0.00059		2.47167	-0.02104		2.47167	-0.00834
2.47333	-0.02534		2.47333	-0.01441		2.47333	-0.0303		2.47333	0.04966		2.47333	-0.02057		2.47333	-0.00092		2.47333	-0.02063		2.47333	-0.00841
2.475	-0.02511		2.475	-0.01479		2.475	-0.02988		2.475	0.05		2.475	-0.02076		2.475	-0.00117		2.475	-0.02132		2.475	-0.00834
2.47667	-0.02559		2.47667	-0.01521		2.47667	-0.03002		2.47667	0.04974		2.47667	-0.02065		2.47667	-0.00245		2.47667	-0.02142		2.47667	-0.00777
2.47833	-0.02616		2.47833	-0.01534		2.47833	-0.03059		2.47833	0.05005		2.47833	-0.02133		2.47833	-0.00267		2.47833	-0.02168		2.47833	-0.00756
2.48	-0.02615		2.48	-0.01561		2.48	-0.03104		2.48	0.05036		2.48	-0.02178		2.48	-0.0026		2.48	-0.02129		2.48	-0.00857
2.48167	-0.02659		2.48167	-0.01613		2.48167	-0.03128		2.48167	0.04976		2.48167	-0.02167		2.48167	-0.00237		2.48167	-0.02185		2.48167	-0.00825
2.48333	-0.02678		2.48333	-0.01642		2.48333	-0.03131		2.48333	0.04968		2.48333	-0.02188		2.48333	-0.0017		2.48333	-0.02147		2.48333	-0.00818
2.485	-0.02673		2.485	-0.01659		2.485	-0.03115		2.485	0.05005		2.485	-0.02228		2.485	-0.00188		2.485	-0.02144		2.485	-0.00798
2.48667	-0.0263		2.48667	-0.01768		2.48667	-0.031		2.48667	0.04996		2.48667	-0.02215		2.48667	-0.00198		2.48667	-0.02113		2.48667	-0.00808
2.48833	-0.0263		2.48833	-0.01811		2.48833	-0.03075		2.48833	0.04964		2.48833	-0.02187		2.48833	-0.00214		2.48833	-0.02124		2.48833	-0.00793
2.49	-0.02646		2.49	-0.01823		2.49	-0.03106		2.49	0.04944		2.49	-0.02142		2.49	-0.00214		2.49	-0.0216		2.49	-0.00783
2.49167	-0.02697		2.49167	-0.01843		2.49167	-0.03135		2.49167	0.04912		2.49167	-0.02098		2.49167	-0.0025		2.49167	-0.02209		2.49167	-0.00815
2.49333	-0.02754		2.49333	-0.01843		2.49333	-0.03151		2.49333	0.04921		2.49333	-0.02101		2.49333	-0.00167		2.49333	-0.02278		2.49333	-0.00798
2.495	-0.02774		2.495	-0.01843		2.495	-0.03177		2.495	0.04973		2.495	-0.0217		2.495	-0.0022		2.495	-0.02301		2.495	-0.00805
2.49667	-0.02793		2.49667	-0.01839		2.49667	-0.0313		2.49667	0.04984		2.49667	-0.02161		2.49667	-0.00254		2.49667	-0.02349		2.49667	-0.00833
2.49833	-0.02787		2.49833	-0.01799		2.49833	-0.03174		2.49833	0.04992		2.49833	-0.02126		2.49833	-0.00275		2.49833	-0.02356		2.49833	-0.00855
2.5	-0.028		2.5	-0.01822		2.5	-0.03164		2.5	0.05012		2.5	-0.02109		2.5	-0.00363		2.5	-0.02397		2.5	-0.00858
2.50167	-0.028		2.50167	-0.01911		2.50167	-0.03109		2.50167	0.04938		2.50167	-0.02153		2.50167	-0.00448		2.50167	-0.02431		2.50167	-0.0081
2.50333	-0.02798		2.50333	-0.02013		2.50333	-0.03137		2.50333	0.04936		2.50333	-0.02249		2.50333	-0.00425		2.50333	-0.02444		2.50333	-0.00821
2.505	-0.02894		2.505	-0.0205		2.505	-0.03175		2.505	0.0495		2.505	-0.02275		2.505	-0.0041		2.505	-0.02477		2.505	-0.00889
2.50667	-0.02926		2.50667	-0.02087		2.50667	-0.03136		2.50667	0.04943		2.50667	-0.02281		2.50667	-0.00404		2.50667	-0.02445		2.50667	-0.00888
2.50833	-0.02974		2.50833	-0.02094		2.50833	-0.03136		2.50833	0.04931		2.50833	-0.02283		2.50833	-0.00381		2.50833	-0.02392		2.50833	-0.00825
2.51	-0.02982		2.51	-0.02107		2.51	-0.03167		2.51	0.04938		2.51	-0.02346		2.51	-0.00416		2.51	-0.02363		2.51	-0.00781
2.51167	-0.02953		2.51167	-0.02073		2.51167	-0.03199		2.51167	0.049		2.51167	-0.02451		2.51167	-0.00444		2.51167	-0.02345		2.51167	-0.00782
2.51333	-0.0295		2.51333	-0.0212		2.51333	-0.03309		2.51333	0.04859		2.51333	-0.02474		2.51333	-0.00423		2.51333	-0.02345		2.51333	-0.00813
2.515	-0.02962		2.515	-0.02171		2.515	-0.03413		2.515	0.04814		2.515	-0.025		2.515	-0.0045		2.515	-0.02396		2.515	-0.00881
2.51667	-0.02975		2.51667	-0.02206		2.51667	-0.03439		2.51667	0.0479		2.51667	-0.02452		2.51667	-0.00522		2.51667	-0.02317		2.51667	-0.00945
2.51833	-0.02979		2.51833	-0.02217		2.51833	-0.03474		2.51833	0.04813		2.51833	-0.02412		2.51833	-0.00567		2.51833	-0.02325		2.51833	-0.00945
2.52	-0.03075		2.52	-0.02241		2.52	-0.03528		2.52	0.04806		2.52	-0.02383		2.52	-0.00603		2.52	-0.02342		2.52	-0.00982
2.52167	-0.03132		2.52167	-0.02258		2.52167	-0.03563		2.52167	0.04766		2.52167	-0.02398		2.52167	-0.00645		2.52167	-0.0238		2.52167	-0.00994
2.52333	-0.03147		2.52333	-0.02217		2.52333	-0.03608		2.52333	0.04684		2.52333	-0.02482		2.52333	-0.00666		2.52333	-0.02381		2.52333	-0.0101
2.525	-0.03187		2.525	-0.02244		2.525	-0.03657		2.525	0.04659		2.525	-0.02453		2.525	-0.00666		2.525	-0.02402		2.525	-0.01004
2.52667	-0.03223		2.52667	-0.02314		2.52667	-0.03691		2.52667	0.04657		2.52667	-0.02453		2.52667	-0.00697		2.52667	-0.02421		2.52667	-0.01041
2.52833	-0.03275		2.52833	-0.02353		2.52833	-0.03639		2.52833	0.04684		2.52833	-0.02504		2.52833	-0.0068		2.52833	-0.02436		2.52833	-0.01026
2.53	-0.03319		2.53	-0.02379		2.53	-0.03586		2.53	0.04645		2.53	-0.02503		2.53	-0.0065		2.53	-0.02436		2.53	-0.00961
2.53167	-0.03257		2.53167	-0.02389		2.53167	-0.036		2.53167	0.04602		2.53167	-0.02511		2.53167	-0.00699		2.53167	-0.02411		2.53167	-0.00907
2.53333	-0.03204		2.53333	-0.02363		2.53333	-0.03614		2.53333	0.04544		2.53333	-0.02532		2.53333	-0.00709		2.53333	-0.02348		2.53333	-0.0085
2.535	-0.03159		2.535	-0.02337		2.535	-0.03652		2.535	0.04456		2.535	-0.02623		2.535	-0.00751		2.535	-0.0232		2.535	-0.00825
2.53667	-0.03184		2.53667	-0.02332		2.53667	-0.03679		2.53667	0.04485		2.53667	-0.02634		2.53667	-0.00788		2.53667	-0.02292		2.53667	-0.00792
2.53833	-0.03219		2.53833	-0.02379		2.53833	-0.03759		2.53833	0.04516		2.53833	-0.02642		2.53833	-0.00848		2.53833	-0.02285		2.53833	-0.00896
2.54	-0.03228		2.54	-0.02416		2.54	-0.03775		2.54	0.04579		2.54	-0.02619		2.54	-0.00837		2.54	-0.023		2.54	-0.00881
2.54167	-0.03191		2.54167	-0.02358		2.54167	-0.03816		2.54167	0.04586		2.54167	-0.02599		2.54167	-0.00816		2.54167	-0.02388		2.54167	-0.00845
2.54333	-0.03139		2.54333	-0.02325		2.54333	-0.0382		2.54333	0.04605		2.54333	-0.02673		2.54333	-0.00751		2.54333	-0.02428		2.54333	-0.00858
2.545	-0.03188		2.545	-0.02314		2.545	-0.03793		2.545	0.04592		2.545	-0.02678		2.545	-0.00715		2.545	-0.02435		2.545	-0.00857
2.54667	-0.03236		2.54667	-0.02423		2.54667	-0.03814		2.54667	0.04521		2.54667	-0.02688		2.54667	-0.00666		2.54667	-0.0246		2.54667	-0.00874
2.54833	-0.03272		2.54833	-0.02476		2.54833	-0.03819		2.54833	0.04527		2.54833	-0.02616		2.54833	-0.00613		2.54833	-0.02499		2.54833	-0.00879
2.55	-0.03371		2.55	-0.02457		2.55	-0.0383		2.55	0.04498		2.55	-0.02602		2.55	-0.00566		2.55	-0.02536		2.55	-0.00901
2.55167	-0.03419		2.55167	-0.02421		2.55167	-0.03875		2.55167	0.04519		2.55167	-0.02674		2.55167	-0.00591		2.55167	-0.02528		2.55167	-0.009
2.55333	-0.0339		2.55333	-0.02447		2.55333	-0.0384		2.55333	0.04487		2.55333	-0.02699		2.55333	-0.00594		2.55333	-0.02608		2.55333	-0.00861
2.555	-0.03404		2.555	-0.02431		2.555	-0.03872		2.555	0.04504		2.555	-0.02722		2.555	-0.00585		2.555	-0.0263		2.555	-0.00825
2.55667	-0.03406		2.55667	-0.02428		2.55667	-0.03959		2.55667	0.04496		2.55667	-0.0276		2.55667	-0.00568		2.55667	-0.02552		2.55667	-0.00804
2.55833	-0.03417		2.55833	-0.02444		2.55833	-0.04007		2.55833	0.04517		2.55833	-0.02775		2.55833	-0.00583		2.55833	-0.0255		2.55833	-0.00764
2.56	-0.03434		2.56	-0.0246		2.56	-0.04076		2.56	0.04445		2.56	-0.02767		2.56	-0.00625		2.56	-0.02567		2.56	-0.00792
2.56167	-0.03473		2.56167	-0.02468		2.56167	-0.0413		2.56167	0.04342		2.56167	-0.02694		2.56167	-0.00672		2.56167	-0.02554		2.56167	-0.00813
2.56333	-0.03514		2.56333	-0.02497		2.56333	-0.04137		2.56333	0.04327		2.56333	-0.02655		2.56333	-0.00728		2.56333	-0.02523		2.56333	-0.00834
2.565	-0.03571		2.565	-0.02508		2.565	-0.04137		2.565	0.04305		2.565	-0.02656		2.565	-0.00864		2.565	-0.0253		2.565	-0.00764
2.56667	-0.03595		2.56667	-0.02548		2.56667	-0.04171		2.56667	0.04263		2.56667	-0.02678		2.56667	-0.00954		2.56667	-0.02487		2.56667	-0.00789
2.56833	-0.03623		2.56833	-0.02606		2.56833	-0.0425		2.56833	0.04245		2.56833	-0.02629		2.56833	-0.01024		2.56833	-0.02472		2.56833	-0.00821
2.57	-0.03642		2.57	-0.02595		2.57	-0.04229		2.57	0.04312		2.57	-0.02633		2.57	-0.01023		2.57	-0.02516		2.57	-0.00827
2.57167	-0.03658		2.57167	-0.02629		2.57167	-0.04194		2.57167	0.04295		2.57167	-0.02736		2.57167	-0.01016		2.57167	-0.02588		2.57167	-0.0086
2.57333	-0.03703		2.57333	-0.0264		2.57333	-0.04214		2.57333	0.04304		2.57333	-0.02749		2.57333	-0.0109		2.57333	-0.02647		2.57333	-0.00873
2.575	-0.03711		2.575	-0.0264		2.575	-0.04265		2.575	0.0422		2.575	-0.02738		2.575	-0.01106		2.575	-0.02695		2.575	-0.00876
2.57667	-0.03698		2.57667	-0.02674		2.57667	-0.04204		2.57667	0.04209		2.57667	-0.02757		2.57667	-0.01075		2.57667	-0.0267		2.57667	-0.00833
2.57833	-0.0372		2.57833	-0.02735		2.57833	-0.04176		2.57833	0.04202		2.57833	-0.02846		2.57833	-0.01058		2.57833	-0.0259		2.57833	-0.00826
2.58	-0.03659		2.58	-0.02748		2.58	-0.04153		2.58	0.04241		2.58	-0.0286		2.58	-0.01031		2.58	-0.02576		2.58	-0.0078
2.58167	-0.03732		2.58167	-0.02708		2.58167	-0.04148		2.58167	0.04225		2.58167	-0.02878		2.58167	-0.01078		2.58167	-0.02552		2.58167	-0.00816
2.58333	-0.03783		2.58333	-0.02725		2.58333	-0.04108		2.58333	0.04224		2.58333	-0.02924		2.58333	-0.01077		2.58333	-0.02623		2.58333	-0.00865
2.585	-0.03771		2.585	-0.0273		2.585	-0.04106		2.585	0.04217		2.585	-0.02969		2.585	-0.01065		2.585	-0.02661		2.585	-0.00872
2.58667	-0.03868		2.58667	-0.02687		2.58667	-0.04094		2.58667	0.04211		2.58667	-0.02982		2.58667	-0.01014		2.58667	-0.02713		2.58667	-0.00828
2.58833	-0.03886		2.58833	-0.02698		2.58833	-0.0412		2.58833	0.04164		2.58833	-0.03058		2.58833	-0.01085		2.58833	-0.02716		2.58833	-0.00822
2.59	-0.03871		2.59	-0.02706		2.59	-0.0421		2.59	0.04133		2.59	-0.03143		2.59	-0.01091		2.59	-0.02751		2.59	-0.00855
2.59167	-0.03877		2.59167	-0.0279		2.59167	-0.04226		2.59167	0.04145		2.59167	-0.0318		2.59167	-0.01127		2.59167	-0.02787		2.59167	-0.00818
2.59333	-0.03828		2.59333	-0.02898		2.59333	-0.04203		2.59333	0.04141		2.59333	-0.0316		2.59333	-0.01088		2.59333	-0.02738		2.59333	-0.00801
2.595	-0.03787		2.595	-0.02962		2.595	-0.04195		2.595	0.04122		2.595	-0.0317		2.595	-0.01011		2.595	-0.0271		2.595	-0.00759
2.59667	-0.03792		2.59667	-0.02978		2.59667	-0.04157		2.59667	0.04157		2.59667	-0.03211		2.59667	-0.00961		2.59667	-0.02644		2.59667	-0.00785
2.59833	-0.03797		2.59833	-0.02942		2.59833	-0.0417		2.59833	0.04108		2.59833	-0.03189		2.59833	-0.01015		2.59833	-0.02639		2.59833	-0.00772
2.6	-0.03848		2.6	-0.02912		2.6	-0.04167		2.6	0.04109		2.6	-0.03244		2.6	-0.01038		2.6	-0.02614		2.6	-0.00787
2.60167	-0.03836		2.60167	-0.02847		2.60167	-0.04181		2.60167	0.0412		2.60167	-0.03267		2.60167	-0.01068		2.60167	-0.02579		2.60167	-0.00834
2.60333	-0.03907		2.60333	-0.02874		2.60333	-0.04165		2.60333	0.04139		2.60333	-0.03285		2.60333	-0.01048		2.60333	-0.02623		2.60333	-0.00853
2.605	-0.03933		2.605	-0.02899		2.605	-0.04164		2.605	0.04193		2.605	-0.03268		2.605	-0.01035		2.605	-0.02708		2.605	-0.00858
2.60667	-0.03929		2.60667	-0.02882		2.60667	-0.04177		2.60667	0.0415		2.60667	-0.03287		2.60667	-0.01135		2.60667	-0.02735		2.60667	-0.00844
2.60833	-0.03925		2.60833	-0.02896		2.60833	-0.04225		2.60833	0.04087		2.60833	-0.03269		2.60833	-0.01206		2.60833	-0.02735		2.60833	-0.00796
2.61	-0.03946		2.61	-0.0291		2.61	-0.04216		2.61	0.04067		2.61	-0.03233		2.61	-0.0118		2.61	-0.02738		2.61	-0.00759
2.61167	-0.0392		2.61167	-0.02895		2.61167	-0.04291		2.61167	0.04108		2.61167	-0.03277		2.61167	-0.01221		2.61167	-0.02797		2.61167	-0.00768
2.61333	-0.03924		2.61333	-0.02911		2.61333	-0.04327		2.61333	0.04129		2.61333	-0.03321		2.61333	-0.0125		2.61333	-0.02738		2.61333	-0.00747
2.615	-0.03916		2.615	-0.02936		2.615	-0.04348		2.615	0.04161		2.615	-0.03298		2.615	-0.0133		2.615	-0.02684		2.615	-0.00693
2.61667	-0.03991		2.61667	-0.02929		2.61667	-0.04404		2.61667	0.04151		2.61667	-0.0332		2.61667	-0.01345		2.61667	-0.02628		2.61667	-0.00736
2.61833	-0.0405		2.61833	-0.02905		2.61833	-0.04444		2.61833	0.04167		2.61833	-0.03329		2.61833	-0.01383		2.61833	-0.02558		2.61833	-0.00779
2.62	-0.04079		2.62	-0.02944		2.62	-0.0441		2.62	0.04179		2.62	-0.0339		2.62	-0.01407		2.62	-0.02527		2.62	-0.00801
2.62167	-0.04115		2.62167	-0.0296		2.62167	-0.04386		2.62167	0.0412		2.62167	-0.034		2.62167	-0.01423		2.62167	-0.02505		2.62167	-0.00823
2.62333	-0.0416		2.62333	-0.02969		2.62333	-0.04369		2.62333	0.04096		2.62333	-0.03325		2.62333	-0.01476		2.62333	-0.02566		2.62333	-0.00905
2.625	-0.04147		2.625	-0.02913		2.625	-0.04374		2.625	0.04107		2.625	-0.03352		2.625	-0.0148		2.625	-0.02549		2.625	-0.00936
2.62667	-0.04148		2.62667	-0.02902		2.62667	-0.04409		2.62667	0.04099		2.62667	-0.03363		2.62667	-0.01526		2.62667	-0.02548		2.62667	-0.0099
2.62833	-0.04192		2.62833	-0.02926		2.62833	-0.04481		2.62833	0.04099		2.62833	-0.03311		2.62833	-0.01509		2.62833	-0.02613		2.62833	-0.00986
2.63	-0.04273		2.63	-0.02915		2.63	-0.04492		2.63	0.04025		2.63	-0.0326		2.63	-0.0155		2.63	-0.02663		2.63	-0.00955
2.63167	-0.04342		2.63167	-0.02914		2.63167	-0.04509		2.63167	0.03986		2.63167	-0.03315		2.63167	-0.01559		2.63167	-0.02691		2.63167	-0.00883
2.63333	-0.04328		2.63333	-0.02972		2.63333	-0.04577		2.63333	0.03938		2.63333	-0.03333		2.63333	-0.01491		2.63333	-0.02705		2.63333	-0.00869
2.635	-0.04251		2.635	-0.03025		2.635	-0.04633		2.635	0.03876		2.635	-0.03325		2.635	-0.01463		2.635	-0.02739		2.635	-0.00841
2.63667	-0.04219		2.63667	-0.03019		2.63667	-0.04629		2.63667	0.03897		2.63667	-0.03344		2.63667	-0.01522		2.63667	-0.02764		2.63667	-0.0078
2.63833	-0.04189		2.63833	-0.02993		2.63833	-0.04666		2.63833	0.03839		2.63833	-0.03321		2.63833	-0.01538		2.63833	-0.02772		2.63833	-0.00825
2.64	-0.04177		2.64	-0.03002		2.64	-0.04671		2.64	0.03808		2.64	-0.0335		2.64	-0.01576		2.64	-0.02723		2.64	-0.00827
2.64167	-0.04212		2.64167	-0.0306		2.64167	-0.04719		2.64167	0.038		2.64167	-0.03343		2.64167	-0.01622		2.64167	-0.02679		2.64167	-0.00794
2.64333	-0.04297		2.64333	-0.03068		2.64333	-0.04748		2.64333	0.03786		2.64333	-0.03397		2.64333	-0.01649		2.64333	-0.02698		2.64333	-0.00765
2.645	-0.04306		2.645	-0.02994		2.645	-0.04708		2.645	0.03751		2.645	-0.03357		2.645	-0.01635		2.645	-0.02716		2.645	-0.00717
2.64667	-0.04307		2.64667	-0.0291		2.64667	-0.04695		2.64667	0.03771		2.64667	-0.03291		2.64667	-0.01623		2.64667	-0.02714		2.64667	-0.00736
2.64833	-0.04292		2.64833	-0.02881		2.64833	-0.0465		2.64833	0.03762		2.64833	-0.03296		2.64833	-0.01677		2.64833	-0.02722		2.64833	-0.0076
2.65	-0.0432		2.65	-0.02934		2.65	-0.04626		2.65	0.03741		2.65	-0.03201		2.65	-0.01738		2.65	-0.02776		2.65	-0.00717
2.65167	-0.04342		2.65167	-0.0295		2.65167	-0.04671		2.65167	0.03774		2.65167	-0.0319		2.65167	-0.0171		2.65167	-0.02803		2.65167	-0.00718
2.65333	-0.04335		2.65333	-0.02973		2.65333	-0.04688		2.65333	0.03765		2.65333	-0.03223		2.65333	-0.01734		2.65333	-0.02789		2.65333	-0.00718
2.655	-0.04403		2.655	-0.0291		2.655	-0.0465		2.655	0.03773		2.655	-0.03252		2.655	-0.01746		2.655	-0.02776		2.655	-0.00685
2.65667	-0.04394		2.65667	-0.0286		2.65667	-0.04624		2.65667	0.03767		2.65667	-0.03249		2.65667	-0.01721		2.65667	-0.02784		2.65667	-0.00693
2.65833	-0.04456		2.65833	-0.02813		2.65833	-0.04511		2.65833	0.03726		2.65833	-0.03205		2.65833	-0.01712		2.65833	-0.02748		2.65833	-0.00742
2.66	-0.04452		2.66	-0.02851		2.66	-0.04547		2.66	0.03684		2.66	-0.03167		2.66	-0.01712		2.66	-0.02713		2.66	-0.00756
2.66167	-0.0445		2.66167	-0.02831		2.66167	-0.04548		2.66167	0.03667		2.66167	-0.03225		2.66167	-0.01767		2.66167	-0.02684		2.66167	-0.00667
2.66333	-0.04475		2.66333	-0.02838		2.66333	-0.045		2.66333	0.03683		2.66333	-0.03299		2.66333	-0.01811		2.66333	-0.02626		2.66333	-0.00658
2.665	-0.04479		2.665	-0.02861		2.665	-0.04526		2.665	0.03665		2.665	-0.03295		2.665	-0.01825		2.665	-0.02637		2.665	-0.00678
2.66667	-0.04493		2.66667	-0.02892		2.66667	-0.04582		2.66667	0.03657		2.66667	-0.0331		2.66667	-0.01813		2.66667	-0.02566		2.66667	-0.00685
2.66833	-0.04524		2.66833	-0.02945		2.66833	-0.04586		2.66833	0.03649		2.66833	-0.03284		2.66833	-0.01778		2.66833	-0.02564		2.66833	-0.00728
2.67	-0.04531		2.67	-0.02952		2.67	-0.04559		2.67	0.03696		2.67	-0.03283		2.67	-0.01747		2.67	-0.02554		2.67	-0.00707
2.67167	-0.04528		2.67167	-0.02954		2.67167	-0.0461		2.67167	0.03727		2.67167	-0.03256		2.67167	-0.01748		2.67167	-0.0248		2.67167	-0.00651
2.67333	-0.04535		2.67333	-0.02986		2.67333	-0.04587		2.67333	0.03735		2.67333	-0.03262		2.67333	-0.01813		2.67333	-0.02447		2.67333	-0.00652
2.675	-0.0455		2.675	-0.0297		2.675	-0.04611		2.675	0.03742		2.675	-0.03387		2.675	-0.01767		2.675	-0.02422		2.675	-0.00653
2.67667	-0.04578		2.67667	-0.02938		2.67667	-0.04685		2.67667	0.03693		2.67667	-0.03388		2.67667	-0.01772		2.67667	-0.02448		2.67667	-0.00662
2.67833	-0.04606		2.67833	-0.02894		2.67833	-0.0474		2.67833	0.03679		2.67833	-0.0343		2.67833	-0.01667		2.67833	-0.02441		2.67833	-0.0071
2.68	-0.04591		2.68	-0.02919		2.68	-0.04773		2.68	0.03647		2.68	-0.03489		2.68	-0.0163		2.68	-0.02486		2.68	-0.00744
2.68167	-0.04586		2.68167	-0.02964		2.68167	-0.04692		2.68167	0.03581		2.68167	-0.03596		2.68167	-0.01657		2.68167	-0.02471		2.68167	-0.00773
2.68333	-0.04572		2.68333	-0.03015		2.68333	-0.04667		2.68333	0.03535		2.68333	-0.03668		2.68333	-0.01667		2.68333	-0.02484		2.68333	-0.00794
2.685	-0.04513		2.685	-0.02986		2.685	-0.04694		2.685	0.03485		2.685	-0.03698		2.685	-0.01634		2.685	-0.02489		2.685	-0.0088
2.68667	-0.04508		2.68667	-0.02948		2.68667	-0.04728		2.68667	0.03489		2.68667	-0.03722		2.68667	-0.0161		2.68667	-0.02523		2.68667	-0.00877
2.68833	-0.04507		2.68833	-0.03029		2.68833	-0.04762		2.68833	0.03461		2.68833	-0.03739		2.68833	-0.01606		2.68833	-0.02484		2.68833	-0.00858
2.69	-0.04547		2.69	-0.03107		2.69	-0.04792		2.69	0.03514		2.69	-0.03696		2.69	-0.01617		2.69	-0.02479		2.69	-0.00858
2.69167	-0.04466		2.69167	-0.03179		2.69167	-0.04809		2.69167	0.03572		2.69167	-0.03616		2.69167	-0.01592		2.69167	-0.02494		2.69167	-0.00876
2.69333	-0.04456		2.69333	-0.03149		2.69333	-0.04786		2.69333	0.03573		2.69333	-0.03613		2.69333	-0.0157		2.69333	-0.02504		2.69333	-0.0084
2.695	-0.04495		2.695	-0.0321		2.695	-0.04804		2.695	0.03572		2.695	-0.03669		2.695	-0.01641		2.695	-0.02518		2.695	-0.008
2.69667	-0.04511		2.69667	-0.03194		2.69667	-0.04779		2.69667	0.03588		2.69667	-0.03665		2.69667	-0.01713		2.69667	-0.02537		2.69667	-0.00787
2.69833	-0.0459		2.69833	-0.032		2.69833	-0.04805		2.69833	0.03625		2.69833	-0.03641		2.69833	-0.01747		2.69833	-0.02611		2.69833	-0.00769
2.7	-0.04593		2.7	-0.03196		2.7	-0.0478		2.7	0.03647		2.7	-0.03722		2.7	-0.01731		2.7	-0.02602		2.7	-0.00791
2.70167	-0.04591		2.70167	-0.03178		2.70167	-0.04721		2.70167	0.03712		2.70167	-0.03748		2.70167	-0.01684		2.70167	-0.02613		2.70167	-0.00795
2.70333	-0.04638		2.70333	-0.03216		2.70333	-0.04648		2.70333	0.0363		2.70333	-0.038		2.70333	-0.01665		2.70333	-0.02576		2.70333	-0.00796
2.705	-0.04624		2.705	-0.0324		2.705	-0.04631		2.705	0.03583		2.705	-0.03833		2.705	-0.01678		2.705	-0.02625		2.705	-0.0081
2.70667	-0.04596		2.70667	-0.03273		2.70667	-0.04656		2.70667	0.03583		2.70667	-0.03783		2.70667	-0.01663		2.70667	-0.02614		2.70667	-0.00807
2.70833	-0.0457		2.70833	-0.03267		2.70833	-0.04694		2.70833	0.03575		2.70833	-0.0375		2.70833	-0.01719		2.70833	-0.02586		2.70833	-0.00867
2.71	-0.04642		2.71	-0.03296		2.71	-0.0476		2.71	0.03609		2.71	-0.0374		2.71	-0.01713		2.71	-0.02626		2.71	-0.0088
2.71167	-0.04668		2.71167	-0.03283		2.71167	-0.048		2.71167	0.03635		2.71167	-0.03774		2.71167	-0.01715		2.71167	-0.02724		2.71167	-0.00931
2.71333	-0.04675		2.71333	-0.03247		2.71333	-0.04807		2.71333	0.03662		2.71333	-0.03749		2.71333	-0.01693		2.71333	-0.02719		2.71333	-0.00925
2.715	-0.04715		2.715	-0.032		2.715	-0.0481		2.715	0.03658		2.715	-0.03687		2.715	-0.01741		2.715	-0.02704		2.715	-0.00923
2.71667	-0.04698		2.71667	-0.0323		2.71667	-0.0483		2.71667	0.037		2.71667	-0.03682		2.71667	-0.01749		2.71667	-0.02625		2.71667	-0.009
2.71833	-0.04676		2.71833	-0.03212		2.71833	-0.04908		2.71833	0.03683		2.71833	-0.03683		2.71833	-0.01765		2.71833	-0.02638		2.71833	-0.00877
2.72	-0.04634		2.72	-0.03267		2.72	-0.04915		2.72	0.03704		2.72	-0.03716		2.72	-0.0173		2.72	-0.02651		2.72	-0.00843
2.72167	-0.0457		2.72167	-0.03236		2.72167	-0.04901		2.72167	0.03687		2.72167	-0.03712		2.72167	-0.01699		2.72167	-0.02623		2.72167	-0.00804
2.72333	-0.04522		2.72333	-0.03174		2.72333	-0.04943		2.72333	0.03679		2.72333	-0.03696		2.72333	-0.01674		2.72333	-0.02662		2.72333	-0.00766
2.725	-0.04556		2.725	-0.03179		2.725	-0.04944		2.725	0.03654		2.725	-0.03768		2.725	-0.01693		2.725	-0.02588		2.725	-0.00781
2.72667	-0.04586		2.72667	-0.03199		2.72667	-0.04949		2.72667	0.0363		2.72667	-0.03776		2.72667	-0.01724		2.72667	-0.02564		2.72667	-0.00775
2.72833	-0.04613		2.72833	-0.032		2.72833	-0.04924		2.72833	0.03646		2.72833	-0.03707		2.72833	-0.01794		2.72833	-0.02582		2.72833	-0.00743
2.73	-0.04599		2.73	-0.03231		2.73	-0.04861		2.73	0.03673		2.73	-0.03692		2.73	-0.01865		2.73	-0.02646		2.73	-0.00753
2.73167	-0.04598		2.73167	-0.03276		2.73167	-0.04887		2.73167	0.03655		2.73167	-0.03657		2.73167	-0.01906		2.73167	-0.02632		2.73167	-0.00835
2.73333	-0.04647		2.73333	-0.03225		2.73333	-0.04959		2.73333	0.03573		2.73333	-0.03664		2.73333	-0.01839		2.73333	-0.02682		2.73333	-0.00854
2.735	-0.04692		2.735	-0.03206		2.735	-0.05041		2.735	0.03461		2.735	-0.03663		2.735	-0.01805		2.735	-0.0268		2.735	-0.00852
2.73667	-0.04739		2.73667	-0.03192		2.73667	-0.05061		2.73667	0.03416		2.73667	-0.03701		2.73667	-0.01829		2.73667	-0.02645		2.73667	-0.00932
2.73833	-0.04746		2.73833	-0.03231		2.73833	-0.05042		2.73833	0.03381		2.73833	-0.03716		2.73833	-0.01842		2.73833	-0.02659		2.73833	-0.00969
2.74	-0.04736		2.74	-0.0324		2.74	-0.05013		2.74	0.03301		2.74	-0.03635		2.74	-0.01831		2.74	-0.0266		2.74	-0.00954
2.74167	-0.04743		2.74167	-0.03237		2.74167	-0.04982		2.74167	0.03354		2.74167	-0.03694		2.74167	-0.01813		2.74167	-0.02655		2.74167	-0.00921
2.74333	-0.0482		2.74333	-0.03305		2.74333	-0.04996		2.74333	0.03415		2.74333	-0.03693		2.74333	-0.01834		2.74333	-0.02696		2.74333	-0.00923
2.745	-0.04864		2.745	-0.03362		2.745	-0.04955		2.745	0.03462		2.745	-0.0366		2.745	-0.01805		2.745	-0.02728		2.745	-0.00923
2.74667	-0.04933		2.74667	-0.03428		2.74667	-0.04923		2.74667	0.03482		2.74667	-0.03663		2.74667	-0.01771		2.74667	-0.02782		2.74667	-0.00952
2.74833	-0.05004		2.74833	-0.03522		2.74833	-0.04955		2.74833	0.03417		2.74833	-0.0367		2.74833	-0.01802		2.74833	-0.02836		2.74833	-0.00994
2.75	-0.05046		2.75	-0.03487		2.75	-0.05005		2.75	0.03365		2.75	-0.03674		2.75	-0.01862		2.75	-0.02864		2.75	-0.00941
2.75167	-0.05		2.75167	-0.03428		2.75167	-0.05004		2.75167	0.03355		2.75167	-0.03674		2.75167	-0.01869		2.75167	-0.02859		2.75167	-0.00879
2.75333	-0.04929		2.75333	-0.03423		2.75333	-0.0499		2.75333	0.0328		2.75333	-0.03706		2.75333	-0.01811		2.75333	-0.02856		2.75333	-0.00836
2.755	-0.04942		2.755	-0.034		2.755	-0.05006		2.755	0.03295		2.755	-0.0369		2.755	-0.01834		2.755	-0.02876		2.755	-0.00805
2.75667	-0.04933		2.75667	-0.03329		2.75667	-0.05015		2.75667	0.03249		2.75667	-0.03747		2.75667	-0.0183		2.75667	-0.02897		2.75667	-0.00791
2.75833	-0.04925		2.75833	-0.03237		2.75833	-0.05058		2.75833	0.03254		2.75833	-0.03792		2.75833	-0.01898		2.75833	-0.02893		2.75833	-0.00826
2.76	-0.0494		2.76	-0.03222		2.76	-0.05071		2.76	0.0324		2.76	-0.03765		2.76	-0.01973		2.76	-0.02919		2.76	-0.00844
2.76167	-0.04909		2.76167	-0.0322		2.76167	-0.05001		2.76167	0.03182		2.76167	-0.03778		2.76167	-0.01974		2.76167	-0.02955		2.76167	-0.00911
2.76333	-0.04906		2.76333	-0.03257		2.76333	-0.04935		2.76333	0.03219		2.76333	-0.0379		2.76333	-0.01987		2.76333	-0.02923		2.76333	-0.00921
2.765	-0.04888		2.765	-0.03314		2.765	-0.04933		2.765	0.03217		2.765	-0.03765		2.765	-0.02021		2.765	-0.02941		2.765	-0.00925
2.76667	-0.0485		2.76667	-0.03332		2.76667	-0.05025		2.76667	0.03241		2.76667	-0.03733		2.76667	-0.01977		2.76667	-0.02976		2.76667	-0.00936
2.76833	-0.04833		2.76833	-0.03286		2.76833	-0.05013		2.76833	0.03281		2.76833	-0.03758		2.76833	-0.01958		2.76833	-0.02942		2.76833	-0.00894
2.77	-0.04832		2.77	-0.0324		2.77	-0.05011		2.77	0.03337		2.77	-0.03684		2.77	-0.01931		2.77	-0.02968		2.77	-0.0089
2.77167	-0.04917		2.77167	-0.03194		2.77167	-0.05021		2.77167	0.033		2.77167	-0.03649		2.77167	-0.01948		2.77167	-0.02954		2.77167	-0.00904
2.77333	-0.04961		2.77333	-0.03183		2.77333	-0.05001		2.77333	0.03321		2.77333	-0.03639		2.77333	-0.01927		2.77333	-0.02919		2.77333	-0.00991
2.775	-0.04952		2.775	-0.03175		2.775	-0.05047		2.775	0.03318		2.775	-0.03658		2.775	-0.0194		2.775	-0.02887		2.775	-0.01021
2.77667	-0.04937		2.77667	-0.03202		2.77667	-0.05089		2.77667	0.03312		2.77667	-0.03659		2.77667	-0.0196		2.77667	-0.02803		2.77667	-0.01001
2.77833	-0.04898		2.77833	-0.03215		2.77833	-0.05033		2.77833	0.03292		2.77833	-0.0371		2.77833	-0.0202		2.77833	-0.02843		2.77833	-0.00979
2.78	-0.04864		2.78	-0.03247		2.78	-0.05096		2.78	0.03293		2.78	-0.0369		2.78	-0.02017		2.78	-0.02825		2.78	-0.00917
2.78167	-0.04828		2.78167	-0.03281		2.78167	-0.0513		2.78167	0.0316		2.78167	-0.03754		2.78167	-0.02029		2.78167	-0.02854		2.78167	-0.00891
2.78333	-0.04809		2.78333	-0.03251		2.78333	-0.05151		2.78333	0.03197		2.78333	-0.03799		2.78333	-0.02073		2.78333	-0.02807		2.78333	-0.00894
2.785	-0.04819		2.785	-0.03236		2.785	-0.05186		2.785	0.03238		2.785	-0.03762		2.785	-0.02076		2.785	-0.02748		2.785	-0.00933
2.78667	-0.04867		2.78667	-0.03238		2.78667	-0.05139		2.78667	0.03203		2.78667	-0.03744		2.78667	-0.02036		2.78667	-0.0268		2.78667	-0.00952
2.78833	-0.04872		2.78833	-0.03238		2.78833	-0.05109		2.78833	0.03106		2.78833	-0.03744		2.78833	-0.01979		2.78833	-0.02741		2.78833	-0.00907
2.79	-0.04906		2.79	-0.03235		2.79	-0.05087		2.79	0.03044		2.79	-0.03727		2.79	-0.01916		2.79	-0.02697		2.79	-0.00888
2.79167	-0.04904		2.79167	-0.03265		2.79167	-0.05085		2.79167	0.0303		2.79167	-0.0375		2.79167	-0.01851		2.79167	-0.02702		2.79167	-0.00912
2.79333	-0.04828		2.79333	-0.03221		2.79333	-0.05048		2.79333	0.03079		2.79333	-0.03762		2.79333	-0.0186		2.79333	-0.0269		2.79333	-0.0091
2.795	-0.04842		2.795	-0.03208		2.795	-0.05069		2.795	0.03031		2.795	-0.03759		2.795	-0.01915		2.795	-0.02688		2.795	-0.00893
2.79667	-0.04833		2.79667	-0.0324		2.79667	-0.05059		2.79667	0.03068		2.79667	-0.03764		2.79667	-0.01905		2.79667	-0.02708		2.79667	-0.00885
2.79833	-0.04824		2.79833	-0.03237		2.79833	-0.05052		2.79833	0.03118		2.79833	-0.03789		2.79833	-0.01934		2.79833	-0.02721		2.79833	-0.00973
2.8	-0.04801		2.8	-0.03239		2.8	-0.05006		2.8	0.03125		2.8	-0.03817		2.8	-0.01958		2.8	-0.02755		2.8	-0.00926
2.80167	-0.04739		2.80167	-0.03208		2.80167	-0.05042		2.80167	0.03214		2.80167	-0.03794		2.80167	-0.01964		2.80167	-0.02773		2.80167	-0.00884
2.80333	-0.04713		2.80333	-0.03216		2.80333	-0.04998		2.80333	0.03269		2.80333	-0.03813		2.80333	-0.01938		2.80333	-0.02785		2.80333	-0.00832
2.805	-0.04783		2.805	-0.03277		2.805	-0.05004		2.805	0.0329		2.805	-0.03882		2.805	-0.01898		2.805	-0.02811		2.805	-0.00854
2.80667	-0.04783		2.80667	-0.03362		2.80667	-0.04982		2.80667	0.03267		2.80667	-0.03886		2.80667	-0.01888		2.80667	-0.02772		2.80667	-0.0083
2.80833	-0.04782		2.80833	-0.03396		2.80833	-0.05001		2.80833	0.03279		2.80833	-0.03902		2.80833	-0.0195		2.80833	-0.02782		2.80833	-0.00779
2.81	-0.04753		2.81	-0.03358		2.81	-0.05054		2.81	0.03246		2.81	-0.03825		2.81	-0.01969		2.81	-0.02761		2.81	-0.00815
2.81167	-0.04757		2.81167	-0.03295		2.81167	-0.05043		2.81167	0.03272		2.81167	-0.03816		2.81167	-0.02032		2.81167	-0.02709		2.81167	-0.00802
2.81333	-0.04784		2.81333	-0.0325		2.81333	-0.05083		2.81333	0.03274		2.81333	-0.03829		2.81333	-0.02081		2.81333	-0.02721		2.81333	-0.00814
2.815	-0.04776		2.815	-0.03209		2.815	-0.05075		2.815	0.03304		2.815	-0.03831		2.815	-0.02076		2.815	-0.02726		2.815	-0.00801
2.81667	-0.04725		2.81667	-0.03199		2.81667	-0.05049		2.81667	0.03425		2.81667	-0.03823		2.81667	-0.02129		2.81667	-0.02768		2.81667	-0.00831
2.81833	-0.04753		2.81833	-0.03224		2.81833	-0.05011		2.81833	0.03477		2.81833	-0.03792		2.81833	-0.02128		2.81833	-0.02708		2.81833	-0.00838
2.82	-0.04819		2.82	-0.03244		2.82	-0.0501		2.82	0.03532		2.82	-0.03775		2.82	-0.02096		2.82	-0.02708		2.82	-0.0084
2.82167	-0.04829		2.82167	-0.03244		2.82167	-0.04954		2.82167	0.03569		2.82167	-0.03794		2.82167	-0.02108		2.82167	-0.02702		2.82167	-0.00821
2.82333	-0.04784		2.82333	-0.032		2.82333	-0.04937		2.82333	0.03552		2.82333	-0.03837		2.82333	-0.02157		2.82333	-0.02657		2.82333	-0.00831
2.825	-0.04773		2.825	-0.03227		2.825	-0.04945		2.825	0.03559		2.825	-0.03867		2.825	-0.02157		2.825	-0.02705		2.825	-0.00851
2.82667	-0.04754		2.82667	-0.03184		2.82667	-0.05002		2.82667	0.03594		2.82667	-0.03844		2.82667	-0.02148		2.82667	-0.02694		2.82667	-0.00784
2.82833	-0.04744		2.82833	-0.03078		2.82833	-0.05045		2.82833	0.0358		2.82833	-0.03808		2.82833	-0.02114		2.82833	-0.02652		2.82833	-0.00773
2.83	-0.04757		2.83	-0.03082		2.83	-0.05083		2.83	0.03647		2.83	-0.03799		2.83	-0.02097		2.83	-0.02644		2.83	-0.00823
2.83167	-0.04773		2.83167	-0.03085		2.83167	-0.05026		2.83167	0.03645		2.83167	-0.0383		2.83167	-0.02082		2.83167	-0.0262		2.83167	-0.00872
2.83333	-0.04869		2.83333	-0.03053		2.83333	-0.05041		2.83333	0.03599		2.83333	-0.03834		2.83333	-0.02054		2.83333	-0.02592		2.83333	-0.00881
2.835	-0.04895		2.835	-0.03017		2.835	-0.05105		2.835	0.03554		2.835	-0.0383		2.835	-0.02052		2.835	-0.02558		2.835	-0.00941
2.83667	-0.04826		2.83667	-0.03062		2.83667	-0.05125		2.83667	0.03578		2.83667	-0.03851		2.83667	-0.02057		2.83667	-0.02558		2.83667	-0.00976
2.83833	-0.04803		2.83833	-0.03093		2.83833	-0.05151		2.83833	0.03566		2.83833	-0.03873		2.83833	-0.02065		2.83833	-0.02597		2.83833	-0.00937
2.84	-0.04804		2.84	-0.03035		2.84	-0.051		2.84	0.03667		2.84	-0.03884		2.84	-0.02014		2.84	-0.02587		2.84	-0.00919
2.84167	-0.04783		2.84167	-0.0304		2.84167	-0.05103		2.84167	0.03667		2.84167	-0.03883		2.84167	-0.01943		2.84167	-0.02538		2.84167	-0.00977
2.84333	-0.04818		2.84333	-0.03068		2.84333	-0.05082		2.84333	0.03659		2.84333	-0.03897		2.84333	-0.01897		2.84333	-0.02523		2.84333	-0.00995
2.845	-0.04865		2.845	-0.03064		2.845	-0.05083		2.845	0.03657		2.845	-0.03914		2.845	-0.01868		2.845	-0.02509		2.845	-0.01021
2.84667	-0.04909		2.84667	-0.03099		2.84667	-0.05079		2.84667	0.03585		2.84667	-0.03966		2.84667	-0.01869		2.84667	-0.02505		2.84667	-0.01004
2.84833	-0.04961		2.84833	-0.03127		2.84833	-0.05118		2.84833	0.03565		2.84833	-0.0395		2.84833	-0.01921		2.84833	-0.0253		2.84833	-0.00961
2.85	-0.04985		2.85	-0.03123		2.85	-0.05161		2.85	0.03517		2.85	-0.03962		2.85	-0.01925		2.85	-0.02495		2.85	-0.00883
2.85167	-0.04981		2.85167	-0.03118		2.85167	-0.05145		2.85167	0.03536		2.85167	-0.03992		2.85167	-0.01898		2.85167	-0.02458		2.85167	-0.00828
2.85333	-0.04938		2.85333	-0.03148		2.85333	-0.0508		2.85333	0.03643		2.85333	-0.03953		2.85333	-0.01923		2.85333	-0.02425		2.85333	-0.00837
2.855	-0.04869		2.855	-0.03284		2.855	-0.04992		2.855	0.03765		2.855	-0.03931		2.855	-0.01955		2.855	-0.02396		2.855	-0.00771
2.85667	-0.04783		2.85667	-0.03342		2.85667	-0.04927		2.85667	0.03831		2.85667	-0.03984		2.85667	-0.0191		2.85667	-0.02396		2.85667	-0.00733
2.85833	-0.04779		2.85833	-0.03303		2.85833	-0.04942		2.85833	0.03861		2.85833	-0.04012		2.85833	-0.01843		2.85833	-0.02381		2.85833	-0.00768
2.86	-0.04801		2.86	-0.03293		2.86	-0.04925		2.86	0.03877		2.86	-0.03991		2.86	-0.01854		2.86	-0.02399		2.86	-0.00788
2.86167	-0.04789		2.86167	-0.03365		2.86167	-0.04947		2.86167	0.03908		2.86167	-0.03985		2.86167	-0.01922		2.86167	-0.02398		2.86167	-0.00755
2.86333	-0.04782		2.86333	-0.03324		2.86333	-0.04989		2.86333	0.04016		2.86333	-0.03956		2.86333	-0.01883		2.86333	-0.02318		2.86333	-0.00811
2.865	-0.04767		2.865	-0.03254		2.865	-0.04951		2.865	0.04097		2.865	-0.03935		2.865	-0.01767		2.865	-0.02252		2.865	-0.00823
2.86667	-0.04748		2.86667	-0.03197		2.86667	-0.04922		2.86667	0.04116		2.86667	-0.03947		2.86667	-0.01746		2.86667	-0.02251		2.86667	-0.0084
2.86833	-0.04718		2.86833	-0.03166		2.86833	-0.04852		2.86833	0.04143		2.86833	-0.0393		2.86833	-0.01707		2.86833	-0.02262		2.86833	-0.00815
2.87	-0.04714		2.87	-0.03196		2.87	-0.04849		2.87	0.04151		2.87	-0.03869		2.87	-0.01698		2.87	-0.02328		2.87	-0.00787
2.87167	-0.04629		2.87167	-0.03207		2.87167	-0.04888		2.87167	0.0417		2.87167	-0.03861		2.87167	-0.01652		2.87167	-0.02318		2.87167	-0.00839
2.87333	-0.04513		2.87333	-0.0323		2.87333	-0.04884		2.87333	0.0427		2.87333	-0.03762		2.87333	-0.0172		2.87333	-0.02262		2.87333	-0.00783
2.875	-0.04516		2.875	-0.0324		2.875	-0.0491		2.875	0.04363		2.875	-0.03673		2.875	-0.01779		2.875	-0.02216		2.875	-0.00745
2.87667	-0.04505		2.87667	-0.03222		2.87667	-0.04943		2.87667	0.04467		2.87667	-0.03691		2.87667	-0.01779		2.87667	-0.02162		2.87667	-0.00763
2.87833	-0.04518		2.87833	-0.03163		2.87833	-0.04913		2.87833	0.04506		2.87833	-0.03751		2.87833	-0.01782		2.87833	-0.02157		2.87833	-0.00789
2.88	-0.04463		2.88	-0.03166		2.88	-0.0491		2.88	0.04606		2.88	-0.03799		2.88	-0.01733		2.88	-0.02188		2.88	-0.00835
2.88167	-0.04456		2.88167	-0.03208		2.88167	-0.04944		2.88167	0.04669		2.88167	-0.03798		2.88167	-0.01738		2.88167	-0.02132		2.88167	-0.00888
2.88333	-0.04452		2.88333	-0.03265		2.88333	-0.04978		2.88333	0.04783		2.88333	-0.0378		2.88333	-0.01746		2.88333	-0.02087		2.88333	-0.00902
2.885	-0.04386		2.885	-0.03304		2.885	-0.04952		2.885	0.04816		2.885	-0.03776		2.885	-0.017		2.885	-0.0209		2.885	-0.00921
2.88667	-0.04348		2.88667	-0.03261		2.88667	-0.04914		2.88667	0.04818		2.88667	-0.03806		2.88667	-0.01657		2.88667	-0.0202		2.88667	-0.00959
2.88833	-0.043		2.88833	-0.03271		2.88833	-0.04877		2.88833	0.04947		2.88833	-0.03738		2.88833	-0.01621		2.88833	-0.01979		2.88833	-0.00939
2.89	-0.04303		2.89	-0.03271		2.89	-0.04885		2.89	0.05033		2.89	-0.03671		2.89	-0.01639		2.89	-0.01949		2.89	-0.00915
2.89167	-0.04336		2.89167	-0.03234		2.89167	-0.04813		2.89167	0.0503		2.89167	-0.03653		2.89167	-0.01621		2.89167	-0.01923		2.89167	-0.00899
2.89333	-0.043		2.89333	-0.03246		2.89333	-0.04818		2.89333	0.05072		2.89333	-0.03595		2.89333	-0.01622		2.89333	-0.01936		2.89333	-0.00889
2.895	-0.04368		2.895	-0.03181		2.895	-0.04777		2.895	0.05086		2.895	-0.03544		2.895	-0.01593		2.895	-0.01885		2.895	-0.00917
2.89667	-0.04413		2.89667	-0.03105		2.89667	-0.04756		2.89667	0.05128		2.89667	-0.03473		2.89667	-0.01555		2.89667	-0.01874		2.89667	-0.00858
2.89833	-0.04415		2.89833	-0.03078		2.89833	-0.04753		2.89833	0.05153		2.89833	-0.03452		2.89833	-0.01554		2.89833	-0.01869		2.89833	-0.00833
2.9	-0.04475		2.9	-0.03056		2.9	-0.04728		2.9	0.05209		2.9	-0.03463		2.9	-0.01581		2.9	-0.01879		2.9	-0.00797
2.90167	-0.04494		2.90167	-0.03092		2.90167	-0.04767		2.90167	0.0523		2.90167	-0.03487		2.90167	-0.01626		2.90167	-0.01806		2.90167	-0.00751
2.90333	-0.04446		2.90333	-0.03082		2.90333	-0.04727		2.90333	0.05332		2.90333	-0.03423		2.90333	-0.01673		2.90333	-0.01797		2.90333	-0.00759
2.905	-0.04412		2.905	-0.03016		2.905	-0.04668		2.905	0.05417		2.905	-0.03418		2.905	-0.01666		2.905	-0.01743		2.905	-0.00746
2.90667	-0.04365		2.90667	-0.02931		2.90667	-0.04657		2.90667	0.05454		2.90667	-0.03394		2.90667	-0.01637		2.90667	-0.01701		2.90667	-0.00751
2.90833	-0.04294		2.90833	-0.02972		2.90833	-0.04636		2.90833	0.05539		2.90833	-0.03438		2.90833	-0.01621		2.90833	-0.0166		2.90833	-0.00726
2.91	-0.04239		2.91	-0.02954		2.91	-0.0463		2.91	0.05563		2.91	-0.03484		2.91	-0.01606		2.91	-0.01549		2.91	-0.00725
2.91167	-0.04226		2.91167	-0.02982		2.91167	-0.04587		2.91167	0.05557		2.91167	-0.0351		2.91167	-0.01484		2.91167	-0.01476		2.91167	-0.00737
2.91333	-0.04226		2.91333	-0.03033		2.91333	-0.04547		2.91333	0.0558		2.91333	-0.03519		2.91333	-0.01512		2.91333	-0.01449		2.91333	-0.00725
2.915	-0.04182		2.915	-0.03075		2.915	-0.04544		2.915	0.0566		2.915	-0.03524		2.915	-0.01476		2.915	-0.01473		2.915	-0.00666
2.91667	-0.04174		2.91667	-0.03046		2.91667	-0.04579		2.91667	0.05745		2.91667	-0.03516		2.91667	-0.01465		2.91667	-0.01425		2.91667	-0.00678
2.91833	-0.04208		2.91833	-0.03017		2.91833	-0.04635		2.91833	0.05911		2.91833	-0.03476		2.91833	-0.01428		2.91833	-0.01364		2.91833	-0.00722
2.92	-0.04182		2.92	-0.02955		2.92	-0.04636		2.92	0.06087		2.92	-0.03448		2.92	-0.01418		2.92	-0.01276		2.92	-0.00794
2.92167	-0.04079		2.92167	-0.02885		2.92167	-0.04577		2.92167	0.06169		2.92167	-0.03444		2.92167	-0.01454		2.92167	-0.01244		2.92167	-0.00823
2.92333	-0.04067		2.92333	-0.02841		2.92333	-0.04553		2.92333	0.06203		2.92333	-0.03446		2.92333	-0.01443		2.92333	-0.01261		2.92333	-0.0087
2.925	-0.04013		2.925	-0.02801		2.925	-0.04542		2.925	0.06306		2.925	-0.03458		2.925	-0.014		2.925	-0.01241		2.925	-0.00849
2.92667	-0.04017		2.92667	-0.02798		2.92667	-0.04475		2.92667	0.06322		2.92667	-0.03437		2.92667	-0.01373		2.92667	-0.01263		2.92667	-0.0085
2.92833	-0.03964		2.92833	-0.02726		2.92833	-0.0434		2.92833	0.06357		2.92833	-0.03421		2.92833	-0.01399		2.92833	-0.01201		2.92833	-0.00835
2.93	-0.03909		2.93	-0.0265		2.93	-0.04263		2.93	0.06453		2.93	-0.034		2.93	-0.01376		2.93	-0.01163		2.93	-0.00846
2.93167	-0.03839		2.93167	-0.02639		2.93167	-0.04195		2.93167	0.06611		2.93167	-0.03474		2.93167	-0.01367		2.93167	-0.01058		2.93167	-0.00822
2.93333	-0.03819		2.93333	-0.02674		2.93333	-0.04175		2.93333	0.06745		2.93333	-0.03488		2.93333	-0.01359		2.93333	-0.00934		2.93333	-0.00869
2.935	-0.03762		2.935	-0.02625		2.935	-0.04164		2.935	0.06864		2.935	-0.03456		2.935	-0.01342		2.935	-0.00839		2.935	-0.00888
2.93667	-0.03709		2.93667	-0.02658		2.93667	-0.04188		2.93667	0.0694		2.93667	-0.03434		2.93667	-0.01298		2.93667	-0.00754		2.93667	-0.0087
2.93833	-0.03704		2.93833	-0.02654		2.93833	-0.04218		2.93833	0.06982		2.93833	-0.03437		2.93833	-0.01273		2.93833	-0.0076		2.93833	-0.0088
2.94	-0.03738		2.94	-0.0265		2.94	-0.04233		2.94	0.071		2.94	-0.03384		2.94	-0.01305		2.94	-0.00708		2.94	-0.00847
2.94167	-0.03809		2.94167	-0.0262		2.94167	-0.04213		2.94167	0.0719		2.94167	-0.03385		2.94167	-0.01234		2.94167	-0.00638		2.94167	-0.00897
2.94333	-0.03817		2.94333	-0.02621		2.94333	-0.04167		2.94333	0.07205		2.94333	-0.03462		2.94333	-0.01157		2.94333	-0.00632		2.94333	-0.00932
2.945	-0.03738		2.945	-0.02591		2.945	-0.04234		2.945	0.07294		2.945	-0.03428		2.945	-0.01057		2.945	-0.00605		2.945	-0.00934
2.94667	-0.03745		2.94667	-0.02544		2.94667	-0.04208		2.94667	0.07411		2.94667	-0.03455		2.94667	-0.01002		2.94667	-0.00505		2.94667	-0.00969
2.94833	-0.03739		2.94833	-0.02535		2.94833	-0.04177		2.94833	0.07535		2.94833	-0.03409		2.94833	-0.00964		2.94833	-0.00465		2.94833	-0.00884
2.95	-0.03686		2.95	-0.02513		2.95	-0.04183		2.95	0.07714		2.95	-0.03349		2.95	-0.00902		2.95	-0.00412		2.95	-0.00894
2.95167	-0.03654		2.95167	-0.025		2.95167	-0.04126		2.95167	0.07853		2.95167	-0.03343		2.95167	-0.0087		2.95167	-0.00354		2.95167	-0.00898
2.95333	-0.03636		2.95333	-0.02503		2.95333	-0.0411		2.95333	0.08018		2.95333	-0.03316		2.95333	-0.00918		2.95333	-0.00267		2.95333	-0.00865
2.955	-0.03558		2.955	-0.02522		2.955	-0.0407		2.955	0.08077		2.955	-0.03222		2.955	-0.00947		2.955	-0.00165		2.955	-0.00859
2.95667	-0.03478		2.95667	-0.02545		2.95667	-0.04038		2.95667	0.08199		2.95667	-0.03229		2.95667	-0.00926		2.95667	-0.00155		2.95667	-0.00851
2.95833	-0.03413		2.95833	-0.02558		2.95833	-0.04012		2.95833	0.08326		2.95833	-0.03306		2.95833	-0.00931		2.95833	-0.00089		2.95833	-0.00826
2.96	-0.03385		2.96	-0.02545		2.96	-0.03968		2.96	0.08416		2.96	-0.03291		2.96	-0.00945		2.96	-0.00021		2.96	-0.00817
2.96167	-0.03306		2.96167	-0.02549		2.96167	-0.03883		2.96167	0.08557		2.96167	-0.03289		2.96167	-0.00967		2.96167	0.0005		2.96167	-0.00793
2.96333	-0.03246		2.96333	-0.0255		2.96333	-0.03837		2.96333	0.08689		2.96333	-0.03284		2.96333	-0.00932		2.96333	0.00057		2.96333	-0.00819
2.965	-0.0317		2.965	-0.0252		2.965	-0.03837		2.965	0.08772		2.965	-0.03253		2.965	-0.00882		2.965	0.00153		2.965	-0.00812
2.96667	-0.03171		2.96667	-0.02556		2.96667	-0.03785		2.96667	0.08884		2.96667	-0.03206		2.96667	-0.00884		2.96667	0.00178		2.96667	-0.00798
2.96833	-0.0321		2.96833	-0.02527		2.96833	-0.0375		2.96833	0.08958		2.96833	-0.03129		2.96833	-0.00894		2.96833	0.00228		2.96833	-0.00803
2.97	-0.03182		2.97	-0.02481		2.97	-0.03746		2.97	0.09036		2.97	-0.03046		2.97	-0.00877		2.97	0.00257		2.97	-0.00777
2.97167	-0.03194		2.97167	-0.0248		2.97167	-0.03675		2.97167	0.09144		2.97167	-0.03048		2.97167	-0.00882		2.97167	0.00294		2.97167	-0.00689
2.97333	-0.03133		2.97333	-0.02404		2.97333	-0.0363		2.97333	0.09217		2.97333	-0.03046		2.97333	-0.00848		2.97333	0.00335		2.97333	-0.00674
2.975	-0.03066		2.975	-0.02335		2.975	-0.03633		2.975	0.09383		2.975	-0.0303		2.975	-0.00735		2.975	0.00424		2.975	-0.00635
2.97667	-0.03054		2.97667	-0.02302		2.97667	-0.03609		2.97667	0.09556		2.97667	-0.03035		2.97667	-0.00634		2.97667	0.00559		2.97667	-0.00544
2.97833	-0.03005		2.97833	-0.02301		2.97833	-0.03623		2.97833	0.09625		2.97833	-0.03066		2.97833	-0.00593		2.97833	0.007		2.97833	-0.00519
2.98	-0.0294		2.98	-0.02271		2.98	-0.03624		2.98	0.09756		2.98	-0.0304		2.98	-0.00542		2.98	0.00809		2.98	-0.00566
2.98167	-0.02887		2.98167	-0.02285		2.98167	-0.03562		2.98167	0.09939		2.98167	-0.03017		2.98167	-0.00506		2.98167	0.00857		2.98167	-0.00572
2.98333	-0.02868		2.98333	-0.02275		2.98333	-0.03487		2.98333	0.1014		2.98333	-0.0304		2.98333	-0.00459		2.98333	0.00874		2.98333	-0.00601
2.985	-0.02872		2.985	-0.02175		2.985	-0.03437		2.985	0.10312		2.985	-0.03077		2.985	-0.00476		2.985	0.00909		2.985	-0.00655
2.98667	-0.02858		2.98667	-0.0218		2.98667	-0.03404		2.98667	0.10456		2.98667	-0.03068		2.98667	-0.00491		2.98667	0.00974		2.98667	-0.0064
2.98833	-0.02885		2.98833	-0.02145		2.98833	-0.03368		2.98833	0.10546		2.98833	-0.02944		2.98833	-0.00464		2.98833	0.01017		2.98833	-0.00666
2.99	-0.02865		2.99	-0.02011		2.99	-0.03394		2.99	0.10675		2.99	-0.02855		2.99	-0.00469		2.99	0.01141		2.99	-0.00702
2.99167	-0.02847		2.99167	-0.01894		2.99167	-0.03433		2.99167	0.10837		2.99167	-0.0284		2.99167	-0.00511		2.99167	0.01318		2.99167	-0.00721
2.99333	-0.02775		2.99333	-0.01903		2.99333	-0.03496		2.99333	0.10955		2.99333	-0.02855		2.99333	-0.00423		2.99333	0.01398		2.99333	-0.00702
2.995	-0.02752		2.995	-0.01897		2.995	-0.0354		2.995	0.11152		2.995	-0.02858		2.995	-0.00366		2.995	0.01472		2.995	-0.00692
2.99667	-0.02769		2.99667	-0.018		2.99667	-0.03514		2.99667	0.11261		2.99667	-0.02845		2.99667	-0.00326		2.99667	0.01522		2.99667	-0.00596
2.99833	-0.028		2.99833	-0.01755		2.99833	-0.03513		2.99833	0.11334		2.99833	-0.02931		2.99833	-0.00283		2.99833	0.01565		2.99833	-0.00535
3	-0.02829		3	-0.01703		3	-0.03427		3	0.11439		3	-0.02927		3	-0.00225		3	0.01628		3	-0.00618
3.00167	-0.02814		3.00167	-0.01705		3.00167	-0.03378		3.00167	0.1151		3.00167	-0.02883		3.00167	-0.00164		3.00167	0.01704		3.00167	-0.00608
3.00333	-0.02759		3.00333	-0.01711		3.00333	-0.03364		3.00333	0.11673		3.00333	-0.02782		3.00333	-0.00104		3.00333	0.01839		3.00333	-0.00606
3.005	-0.02698		3.005	-0.01743		3.005	-0.03309		3.005	0.11853		3.005	-0.02802		3.005	-0.00047		3.005	0.01935		3.005	-0.00573
3.00667	-0.02672		3.00667	-0.01747		3.00667	-0.03199		3.00667	0.12039		3.00667	-0.02789		3.00667	0.0003		3.00667	0.02021		3.00667	-0.00573
3.00833	-0.02617		3.00833	-0.01691		3.00833	-0.0315		3.00833	0.12219		3.00833	-0.02794		3.00833	0.00065		3.00833	0.02033		3.00833	-0.00593
3.01	-0.02623		3.01	-0.0171		3.01	-0.03185		3.01	0.12372		3.01	-0.02754		3.01	0.00107		3.01	0.02121		3.01	-0.00619
3.01167	-0.02633		3.01167	-0.01695		3.01167	-0.03149		3.01167	0.12506		3.01167	-0.02738		3.01167	0.00102		3.01167	0.02155		3.01167	-0.00643
3.01333	-0.02584		3.01333	-0.01647		3.01333	-0.0315		3.01333	0.12647		3.01333	-0.02672		3.01333	0.00105		3.01333	0.02173		3.01333	-0.00632
3.015	-0.02547		3.015	-0.01649		3.015	-0.03123		3.015	0.12759		3.015	-0.0262		3.015	0.00126		3.015	0.02231		3.015	-0.0062
3.01667	-0.02474		3.01667	-0.01683		3.01667	-0.03114		3.01667	0.12852		3.01667	-0.02554		3.01667	0.00178		3.01667	0.02269		3.01667	-0.00568
3.01833	-0.02426		3.01833	-0.01663		3.01833	-0.03186		3.01833	0.12944		3.01833	-0.02568		3.01833	0.00194		3.01833	0.0235		3.01833	-0.00562
3.02	-0.02333		3.02	-0.0163		3.02	-0.03144		3.02	0.13062		3.02	-0.02541		3.02	0.0022		3.02	0.02372		3.02	-0.00473
3.02167	-0.02299		3.02167	-0.01603		3.02167	-0.03105		3.02167	0.13207		3.02167	-0.02479		3.02167	0.00215		3.02167	0.02458		3.02167	-0.00413
3.02333	-0.02295		3.02333	-0.01584		3.02333	-0.03021		3.02333	0.13339		3.02333	-0.02463		3.02333	0.00226		3.02333	0.02491		3.02333	-0.00374
3.025	-0.02242		3.025	-0.01565		3.025	-0.02947		3.025	0.13553		3.025	-0.02397		3.025	0.00251		3.025	0.02542		3.025	-0.00373
3.02667	-0.02189		3.02667	-0.01534		3.02667	-0.02934		3.02667	0.13702		3.02667	-0.02322		3.02667	0.00337		3.02667	0.02621		3.02667	-0.00422
3.02833	-0.02095		3.02833	-0.01542		3.02833	-0.02883		3.02833	0.13854		3.02833	-0.0228		3.02833	0.00347		3.02833	0.02707		3.02833	-0.00477
3.03	-0.02051		3.03	-0.01545		3.03	-0.02855		3.03	0.13948		3.03	-0.02223		3.03	0.0039		3.03	0.02742		3.03	-0.0051
3.03167	-0.02025		3.03167	-0.01506		3.03167	-0.02834		3.03167	0.14048		3.03167	-0.02209		3.03167	0.00474		3.03167	0.02748		3.03167	-0.00485
3.03333	-0.0204		3.03333	-0.01528		3.03333	-0.02802		3.03333	0.14116		3.03333	-0.02244		3.03333	0.00528		3.03333	0.02837		3.03333	-0.00473
3.035	-0.02071		3.035	-0.0154		3.035	-0.02675		3.035	0.14217		3.035	-0.02262		3.035	0.00594		3.035	0.02897		3.035	-0.00447
3.03667	-0.0208		3.03667	-0.015		3.03667	-0.02644		3.03667	0.14337		3.03667	-0.02294		3.03667	0.00533		3.03667	0.02902		3.03667	-0.00421
3.03833	-0.0209		3.03833	-0.01448		3.03833	-0.02621		3.03833	0.14452		3.03833	-0.02229		3.03833	0.00434		3.03833	0.02975		3.03833	-0.00401
3.04	-0.02119		3.04	-0.0139		3.04	-0.02627		3.04	0.14595		3.04	-0.02165		3.04	0.00462		3.04	0.03063		3.04	-0.00412
3.04167	-0.02048		3.04167	-0.01406		3.04167	-0.02657		3.04167	0.14759		3.04167	-0.02151		3.04167	0.00448		3.04167	0.03233		3.04167	-0.00451
3.04333	-0.02024		3.04333	-0.01378		3.04333	-0.02683		3.04333	0.14932		3.04333	-0.0214		3.04333	0.00462		3.04333	0.03342		3.04333	-0.00473
3.045	-0.02009		3.045	-0.01305		3.045	-0.0271		3.045	0.15117		3.045	-0.02105		3.045	0.00544		3.045	0.03412		3.045	-0.00476
3.04667	-0.01909		3.04667	-0.01223		3.04667	-0.027		3.04667	0.15287		3.04667	-0.02105		3.04667	0.0057		3.04667	0.03527		3.04667	-0.00395
3.04833	-0.01806		3.04833	-0.01159		3.04833	-0.02616		3.04833	0.15395		3.04833	-0.02165		3.04833	0.00592		3.04833	0.03624		3.04833	-0.00398
3.05	-0.01712		3.05	-0.01121		3.05	-0.02499		3.05	0.15484		3.05	-0.02148		3.05	0.00606		3.05	0.03649		3.05	-0.00398
3.05167	-0.01725		3.05167	-0.01135		3.05167	-0.02467		3.05167	0.15651		3.05167	-0.0211		3.05167	0.0071		3.05167	0.03789		3.05167	-0.00412
3.05333	-0.01718		3.05333	-0.01141		3.05333	-0.02435		3.05333	0.15801		3.05333	-0.02107		3.05333	0.008		3.05333	0.03844		3.05333	-0.0041
3.055	-0.01667		3.055	-0.01107		3.055	-0.02401		3.055	0.15897		3.055	-0.0211		3.055	0.0084		3.055	0.03887		3.055	-0.00398
3.05667	-0.01718		3.05667	-0.01043		3.05667	-0.02397		3.05667	0.16062		3.05667	-0.02022		3.05667	0.00901		3.05667	0.03948		3.05667	-0.004
3.05833	-0.0176		3.05833	-0.01017		3.05833	-0.02367		3.05833	0.16245		3.05833	-0.01971		3.05833	0.00947		3.05833	0.04066		3.05833	-0.00374
3.06	-0.01786		3.06	-0.01005		3.06	-0.0239		3.06	0.16382		3.06	-0.01914		3.06	0.00984		3.06	0.04186		3.06	-0.00323
3.06167	-0.01755		3.06167	-0.00993		3.06167	-0.02312		3.06167	0.1653		3.06167	-0.01879		3.06167	0.01032		3.06167	0.04287		3.06167	-0.00323
3.06333	-0.01744		3.06333	-0.00989		3.06333	-0.02232		3.06333	0.16678		3.06333	-0.01875		3.06333	0.01099		3.06333	0.04385		3.06333	-0.00235
3.065	-0.01755		3.065	-0.00985		3.065	-0.02167		3.065	0.16789		3.065	-0.01894		3.065	0.01136		3.065	0.0442		3.065	-0.00265
3.06667	-0.01709		3.06667	-0.00986		3.06667	-0.02147		3.06667	0.16842		3.06667	-0.01909		3.06667	0.01152		3.06667	0.04479		3.06667	-0.00309
3.06833	-0.0171		3.06833	-0.009		3.06833	-0.02138		3.06833	0.16963		3.06833	-0.0191		3.06833	0.01187		3.06833	0.04549		3.06833	-0.00335
3.07	-0.0169		3.07	-0.00807		3.07	-0.02128		3.07	0.17089		3.07	-0.01913		3.07	0.01242		3.07	0.04683		3.07	-0.00337
3.07167	-0.01614		3.07167	-0.00832		3.07167	-0.02088		3.07167	0.17197		3.07167	-0.01935		3.07167	0.01306		3.07167	0.04717		3.07167	-0.00317
3.07333	-0.01602		3.07333	-0.00879		3.07333	-0.02065		3.07333	0.17307		3.07333	-0.02005		3.07333	0.01279		3.07333	0.04738		3.07333	-0.00284
3.075	-0.01539		3.075	-0.00852		3.075	-0.02047		3.075	0.17421		3.075	-0.02006		3.075	0.01312		3.075	0.04789		3.075	-0.00205
3.07667	-0.01544		3.07667	-0.00794		3.07667	-0.02015		3.07667	0.17493		3.07667	-0.01931		3.07667	0.01364		3.07667	0.04844		3.07667	-0.00195
3.07833	-0.01526		3.07833	-0.00796		3.07833	-0.02013		3.07833	0.17625		3.07833	-0.01839		3.07833	0.01325		3.07833	0.04902		3.07833	-0.00196
3.08	-0.01532		3.08	-0.00728		3.08	-0.02017		3.08	0.17768		3.08	-0.01797		3.08	0.01347		3.08	0.04966		3.08	-0.00199
3.08167	-0.01523		3.08167	-0.00725		3.08167	-0.02033		3.08167	0.17902		3.08167	-0.01762		3.08167	0.01375		3.08167	0.04988		3.08167	-0.00301
3.08333	-0.01479		3.08333	-0.00678		3.08333	-0.02046		3.08333	0.17983		3.08333	-0.01693		3.08333	0.01444		3.08333	0.05022		3.08333	-0.003
3.085	-0.0155		3.085	-0.00611		3.085	-0.02047		3.085	0.18094		3.085	-0.01604		3.085	0.01493		3.085	0.05105		3.085	-0.003
3.08667	-0.01505		3.08667	-0.006		3.08667	-0.02011		3.08667	0.18216		3.08667	-0.015		3.08667	0.01497		3.08667	0.05129		3.08667	-0.00243
3.08833	-0.0146		3.08833	-0.0062		3.08833	-0.01939		3.08833	0.18344		3.08833	-0.01467		3.08833	0.01526		3.08833	0.05196		3.08833	-0.00268
3.09	-0.01433		3.09	-0.00578		3.09	-0.01925		3.09	0.18505		3.09	-0.01513		3.09	0.01571		3.09	0.05219		3.09	-0.00303
3.09167	-0.01318		3.09167	-0.00567		3.09167	-0.01882		3.09167	0.18631		3.09167	-0.0158		3.09167	0.01639		3.09167	0.05273		3.09167	-0.00291
3.09333	-0.01178		3.09333	-0.00594		3.09333	-0.01921		3.09333	0.18713		3.09333	-0.01599		3.09333	0.01769		3.09333	0.05367		3.09333	-0.00328
3.095	-0.01125		3.095	-0.00562		3.095	-0.01896		3.095	0.18842		3.095	-0.01567		3.095	0.01756		3.095	0.05385		3.095	-0.00307
3.09667	-0.0108		3.09667	-0.00569		3.09667	-0.01824		3.09667	0.19001		3.09667	-0.01559		3.09667	0.018		3.09667	0.05366		3.09667	-0.00355
3.09833	-0.01083		3.09833	-0.00599		3.09833	-0.01814		3.09833	0.19102		3.09833	-0.01546		3.09833	0.01858		3.09833	0.05513		3.09833	-0.00397
3.1	-0.01117		3.1	-0.00601		3.1	-0.01793		3.1	0.1918		3.1	-0.01626		3.1	0.01881		3.1	0.056		3.1	-0.00352
3.10167	-0.01164		3.10167	-0.00589		3.10167	-0.0178		3.10167	0.1931		3.10167	-0.01615		3.10167	0.01924		3.10167	0.05666		3.10167	-0.004
3.10333	-0.01162		3.10333	-0.00548		3.10333	-0.01805		3.10333	0.19455		3.10333	-0.01628		3.10333	0.01932		3.10333	0.05741		3.10333	-0.00408
3.105	-0.01116		3.105	-0.00558		3.105	-0.01846		3.105	0.19573		3.105	-0.01635		3.105	0.01903		3.105	0.0583		3.105	-0.004
3.10667	-0.01068		3.10667	-0.00525		3.10667	-0.01792		3.10667	0.19675		3.10667	-0.0162		3.10667	0.01883		3.10667	0.05888		3.10667	-0.00364
3.10833	-0.01102		3.10833	-0.00421		3.10833	-0.01764		3.10833	0.19766		3.10833	-0.0155		3.10833	0.01867		3.10833	0.05925		3.10833	-0.00397
3.11	-0.01147		3.11	-0.00318		3.11	-0.01828		3.11	0.19865		3.11	-0.01565		3.11	0.01912		3.11	0.05919		3.11	-0.00396
3.11167	-0.01134		3.11167	-0.003		3.11167	-0.01855		3.11167	0.1996		3.11167	-0.01561		3.11167	0.01893		3.11167	0.05931		3.11167	-0.00365
3.11333	-0.01112		3.11333	-0.00286		3.11333	-0.01861		3.11333	0.20135		3.11333	-0.01582		3.11333	0.01899		3.11333	0.05979		3.11333	-0.00309
3.115	-0.01082		3.115	-0.00285		3.115	-0.01784		3.115	0.20329		3.115	-0.01569		3.115	0.01887		3.115	0.06054		3.115	-0.00254
3.11667	-0.01027		3.11667	-0.00276		3.11667	-0.01759		3.11667	0.20402		3.11667	-0.01483		3.11667	0.01906		3.11667	0.06148		3.11667	-0.00217
3.11833	-0.01022		3.11833	-0.00309		3.11833	-0.01712		3.11833	0.20514		3.11833	-0.0143		3.11833	0.01927		3.11833	0.06256		3.11833	-0.00294
3.12	-0.01039		3.12	-0.00257		3.12	-0.01654		3.12	0.20632		3.12	-0.01406		3.12	0.01968		3.12	0.06255		3.12	-0.00347
3.12167	-0.01062		3.12167	-0.00233		3.12167	-0.01638		3.12167	0.20618		3.12167	-0.01452		3.12167	0.01956		3.12167	0.06287		3.12167	-0.00388
3.12333	-0.0105		3.12333	-0.00255		3.12333	-0.01648		3.12333	0.20732		3.12333	-0.01447		3.12333	0.01959		3.12333	0.06345		3.12333	-0.0039
3.125	-0.01105		3.125	-0.00257		3.125	-0.01582		3.125	0.20829		3.125	-0.01396		3.125	0.0202		3.125	0.06313		3.125	-0.00373
3.12667	-0.0108		3.12667	-0.00235		3.12667	-0.01528		3.12667	0.20873		3.12667	-0.01381		3.12667	0.02089		3.12667	0.06343		3.12667	-0.00331
3.12833	-0.0099		3.12833	-0.00185		3.12833	-0.01496		3.12833	0.2097		3.12833	-0.01381		3.12833	0.02131		3.12833	0.0639		3.12833	-0.00273
3.13	-0.00902		3.13	-0.00178		3.13	-0.01446		3.13	0.21066		3.13	-0.01398		3.13	0.02146		3.13	0.06441		3.13	-0.00258
3.13167	-0.00864		3.13167	-0.00217		3.13167	-0.01454		3.13167	0.21139		3.13167	-0.01404		3.13167	0.02131		3.13167	0.06468		3.13167	-0.00267
3.13333	-0.00942		3.13333	-0.00139		3.13333	-0.01546		3.13333	0.21245		3.13333	-0.01347		3.13333	0.02141		3.13333	0.065		3.13333	-0.00207
3.135	-0.00979		3.135	-0.00141		3.135	-0.01598		3.135	0.21362		3.135	-0.01293		3.135	0.02143		3.135	0.06578		3.135	-0.00194
3.13667	-0.00909		3.13667	-0.00115		3.13667	-0.01571		3.13667	0.21414		3.13667	-0.0129		3.13667	0.02178		3.13667	0.06665		3.13667	-0.0012
3.13833	-0.00915		3.13833	-0.00128		3.13833	-0.01586		3.13833	0.21425		3.13833	-0.0128		3.13833	0.02221		3.13833	0.06752		3.13833	-0.00058
3.14	-0.00901		3.14	-0.00143		3.14	-0.01592		3.14	0.21525		3.14	-0.01277		3.14	0.02255		3.14	0.06794		3.14	-0.00056
3.14167	-0.00862		3.14167	-0.00157		3.14167	-0.01598		3.14167	0.21595		3.14167	-0.01271		3.14167	0.02252		3.14167	0.06829		3.14167	-0.00035
3.14333	-0.00929		3.14333	-0.00134		3.14333	-0.01594		3.14333	0.21656		3.14333	-0.01321		3.14333	0.02251		3.14333	0.06885		3.14333	-0.00056
3.145	-0.00925		3.145	-0.00097		3.145	-0.01599		3.145	0.21734		3.145	-0.01296		3.145	0.0225		3.145	0.06861		3.145	-0.0009
3.14667	-0.00881		3.14667	-0.00098		3.14667	-0.01601		3.14667	0.21839		3.14667	-0.01251		3.14667	0.02246		3.14667	0.06885		3.14667	-0.00078
3.14833	-0.00863		3.14833	-0.00113		3.14833	-0.01591		3.14833	0.21973		3.14833	-0.01253		3.14833	0.02291		3.14833	0.06912		3.14833	-0.00051
3.15	-0.00882		3.15	-0.0007		3.15	-0.01573		3.15	0.22056		3.15	-0.01218		3.15	0.02358		3.15	0.06983		3.15	-8e-05
3.15167	-0.00869		3.15167	0.00012		3.15167	-0.01579		3.15167	0.22061		3.15167	-0.01218		3.15167	0.02365		3.15167	0.07033		3.15167	7e-05
3.15333	-0.00773		3.15333	0.00015		3.15333	-0.01559		3.15333	0.22158		3.15333	-0.0118		3.15333	0.02412		3.15333	0.07047		3.15333	-0.00073
3.155	-0.00758		3.155	-7e-05		3.155	-0.01491		3.155	0.22299		3.155	-0.01216		3.155	0.02421		3.155	0.07125		3.155	9e-05
3.15667	-0.00722		3.15667	0.00021		3.15667	-0.01555		3.15667	0.22371		3.15667	-0.01196		3.15667	0.02477		3.15667	0.07178		3.15667	0.00044
3.15833	-0.00712		3.15833	0.00082		3.15833	-0.01543		3.15833	0.2246		3.15833	-0.01245		3.15833	0.02439		3.15833	0.07206		3.15833	0.00024
3.16	-0.00647		3.16	0.00058		3.16	-0.0151		3.16	0.22525		3.16	-0.01302		3.16	0.02435		3.16	0.07265		3.16	-0.00034
3.16167	-0.00654		3.16167	0.00013		3.16167	-0.01517		3.16167	0.22587		3.16167	-0.01287		3.16167	0.02459		3.16167	0.07291		3.16167	-0.00033
3.16333	-0.00646		3.16333	0.00044		3.16333	-0.01507		3.16333	0.22665		3.16333	-0.01265		3.16333	0.02501		3.16333	0.07334		3.16333	-0.00052
3.165	-0.00656		3.165	0.00081		3.165	-0.0153		3.165	0.22766		3.165	-0.01278		3.165	0.02467		3.165	0.07366		3.165	-0.00077
3.16667	-0.00688		3.16667	0.00075		3.16667	-0.01518		3.16667	0.22794		3.16667	-0.01311		3.16667	0.02523		3.16667	0.07465		3.16667	-0.00093
3.16833	-0.00662		3.16833	0.00061		3.16833	-0.01518		3.16833	0.22831		3.16833	-0.01263		3.16833	0.02554		3.16833	0.07514		3.16833	-0.00134
3.17	-0.00679		3.17	0.00067		3.17	-0.0147		3.17	0.22842		3.17	-0.01209		3.17	0.02506		3.17	0.07481		3.17	-0.00126
3.17167	-0.00597		3.17167	0.00031		3.17167	-0.01465		3.17167	0.22879		3.17167	-0.01211		3.17167	0.0248		3.17167	0.07418		3.17167	-0.00094
3.17333	-0.00556		3.17333	-8e-05		3.17333	-0.01453		3.17333	0.22903		3.17333	-0.01257		3.17333	0.02533		3.17333	0.07444		3.17333	-0.00073
3.175	-0.00524		3.175	-0.00017		3.175	-0.01459		3.175	0.22932		3.175	-0.01294		3.175	0.02552		3.175	0.07472		3.175	-0.00111
3.17667	-0.0055		3.17667	0.00039		3.17667	-0.01398		3.17667	0.22984		3.17667	-0.01274		3.17667	0.02553		3.17667	0.07554		3.17667	-0.00185
3.17833	-0.00647		3.17833	0.00061		3.17833	-0.01381		3.17833	0.23079		3.17833	-0.01281		3.17833	0.02575		3.17833	0.07556		3.17833	-0.00247
3.18	-0.00705		3.18	0.00068		3.18	-0.01399		3.18	0.23174		3.18	-0.01241		3.18	0.02581		3.18	0.07619		3.18	-0.00242
3.18167	-0.00668		3.18167	0.00062		3.18167	-0.0141		3.18167	0.23227		3.18167	-0.0115		3.18167	0.02562		3.18167	0.07632		3.18167	-0.00203
3.18333	-0.00634		3.18333	0.00034		3.18333	-0.01396		3.18333	0.23281		3.18333	-0.01141		3.18333	0.0253		3.18333	0.07754		3.18333	-0.00228
3.185	-0.00684		3.185	0.0003		3.185	-0.01364		3.185	0.23374		3.185	-0.01121		3.185	0.02525		3.185	0.07823		3.185	-0.00263
3.18667	-0.00697		3.18667	0.00037		3.18667	-0.01328		3.18667	0.23433		3.18667	-0.01157		3.18667	0.02544		3.18667	0.07834		3.18667	-0.0025
3.18833	-0.00676		3.18833	0.00098		3.18833	-0.0133		3.18833	0.23501		3.18833	-0.01139		3.18833	0.02555		3.18833	0.07859		3.18833	-0.00252
3.19	-0.00616		3.19	0.00068		3.19	-0.01409		3.19	0.23564		3.19	-0.01116		3.19	0.02563		3.19	0.07865		3.19	-0.00262
3.19167	-0.00569		3.19167	0.00092		3.19167	-0.01394		3.19167	0.23584		3.19167	-0.0109		3.19167	0.02659		3.19167	0.07928		3.19167	-0.00244
3.19333	-0.00603		3.19333	0.00087		3.19333	-0.01335		3.19333	0.23625		3.19333	-0.01122		3.19333	0.02668		3.19333	0.07965		3.19333	-0.00214
3.195	-0.00594		3.195	0.00123		3.195	-0.01362		3.195	0.23676		3.195	-0.01115		3.195	0.02716		3.195	0.07903		3.195	-0.00188
3.19667	-0.00623		3.19667	0.00147		3.19667	-0.01348		3.19667	0.23662		3.19667	-0.01102		3.19667	0.02799		3.19667	0.07855		3.19667	-0.00148
3.19833	-0.00673		3.19833	0.00125		3.19833	-0.01421		3.19833	0.237		3.19833	-0.01083		3.19833	0.02881		3.19833	0.07891		3.19833	-0.00131
3.2	-0.00689		3.2	0.00086		3.2	-0.01425		3.2	0.23676		3.2	-0.0108		3.2	0.02914		3.2	0.07864		3.2	-0.00161
3.20167	-0.00698		3.20167	0.00138		3.20167	-0.01485		3.20167	0.23681		3.20167	-0.01047		3.20167	0.02961		3.20167	0.07909		3.20167	-0.00208
3.20333	-0.00618		3.20333	0.0014		3.20333	-0.01471		3.20333	0.23764		3.20333	-0.00972		3.20333	0.03001		3.20333	0.07897		3.20333	-0.00189
3.205	-0.00601		3.205	0.00182		3.205	-0.01454		3.205	0.2383		3.205	-0.0092		3.205	0.0302		3.205	0.0794		3.205	-0.0016
3.20667	-0.00561		3.20667	0.00178		3.20667	-0.01456		3.20667	0.23852		3.20667	-0.00935		3.20667	0.0301		3.20667	0.07919		3.20667	-0.00221
3.20833	-0.00519		3.20833	0.00178		3.20833	-0.01354		3.20833	0.23883		3.20833	-0.01035		3.20833	0.03058		3.20833	0.07925		3.20833	-0.00215
3.21	-0.00479		3.21	0.00158		3.21	-0.01382		3.21	0.23994		3.21	-0.01066		3.21	0.03054		3.21	0.07926		3.21	-0.00207
3.21167	-0.00447		3.21167	0.0017		3.21167	-0.01367		3.21167	0.24023		3.21167	-0.01083		3.21167	0.03057		3.21167	0.07981		3.21167	-0.00204
3.21333	-0.00481		3.21333	0.00206		3.21333	-0.0145		3.21333	0.24075		3.21333	-0.01124		3.21333	0.03055		3.21333	0.07997		3.21333	-0.00182
3.215	-0.00511		3.215	0.00209		3.215	-0.01477		3.215	0.24139		3.215	-0.01182		3.215	0.0297		3.215	0.07998		3.215	-0.00176
3.21667	-0.00448		3.21667	0.00198		3.21667	-0.01432		3.21667	0.24179		3.21667	-0.01147		3.21667	0.0296		3.21667	0.08006		3.21667	-0.00182
3.21833	-0.00411		3.21833	0.00199		3.21833	-0.01397		3.21833	0.24171		3.21833	-0.01104		3.21833	0.02913		3.21833	0.0799		3.21833	-0.00194
3.22	-0.00382		3.22	0.00155		3.22	-0.01342		3.22	0.24143		3.22	-0.01109		3.22	0.02921		3.22	0.07988		3.22	-0.00163
3.22167	-0.00344		3.22167	0.00157		3.22167	-0.01368		3.22167	0.24126		3.22167	-0.01104		3.22167	0.02951		3.22167	0.08022		3.22167	-0.00121
3.22333	-0.00375		3.22333	0.00172		3.22333	-0.01304		3.22333	0.24143		3.22333	-0.01178		3.22333	0.02956		3.22333	0.08087		3.22333	-0.00133
3.225	-0.00386		3.225	0.00125		3.225	-0.01298		3.225	0.24212		3.225	-0.01197		3.225	0.02977		3.225	0.08089		3.225	-0.00111
3.22667	-0.00317		3.22667	0.00059		3.22667	-0.01257		3.22667	0.24243		3.22667	-0.01173		3.22667	0.02988		3.22667	0.08104		3.22667	-0.00118
3.22833	-0.00273		3.22833	0.00056		3.22833	-0.01176		3.22833	0.24288		3.22833	-0.01173		3.22833	0.02931		3.22833	0.08063		3.22833	-0.00037
3.23	-0.00268		3.23	-0.00018		3.23	-0.01186		3.23	0.2433		3.23	-0.01143		3.23	0.02857		3.23	0.08083		3.23	-0.0003
3.23167	-0.00231		3.23167	0.00042		3.23167	-0.01207		3.23167	0.24248		3.23167	-0.01042		3.23167	0.0284		3.23167	0.08133		3.23167	0.00041
3.23333	-0.00258		3.23333	0.00079		3.23333	-0.01243		3.23333	0.24255		3.23333	-0.0105		3.23333	0.02898		3.23333	0.08234		3.23333	0.00056
3.235	-0.0033		3.235	0.0012		3.235	-0.01277		3.235	0.24269		3.235	-0.01094		3.235	0.02957		3.235	0.08258		3.235	1e-05
3.23667	-0.00315		3.23667	0.00147		3.23667	-0.01301		3.23667	0.24314		3.23667	-0.01148		3.23667	0.02955		3.23667	0.08238		3.23667	-0.00023
3.23833	-0.00322		3.23833	0.00266		3.23833	-0.0134		3.23833	0.24332		3.23833	-0.01188		3.23833	0.02947		3.23833	0.08216		3.23833	-0.00046
3.24	-0.00345		3.24	0.00302		3.24	-0.01321		3.24	0.24339		3.24	-0.01209		3.24	0.02896		3.24	0.08217		3.24	-0.00015
3.24167	-0.00358		3.24167	0.00268		3.24167	-0.01365		3.24167	0.24398		3.24167	-0.01216		3.24167	0.02936		3.24167	0.08209		3.24167	-0.00026
3.24333	-0.00335		3.24333	0.00242		3.24333	-0.0133		3.24333	0.24449		3.24333	-0.01213		3.24333	0.02956		3.24333	0.08295		3.24333	-0.0006
3.245	-0.00279		3.245	0.00176		3.245	-0.01318		3.245	0.24402		3.245	-0.01117		3.245	0.02967		3.245	0.08263		3.245	-0.00024
3.24667	-0.00328		3.24667	0.00148		3.24667	-0.01283		3.24667	0.24403		3.24667	-0.0107		3.24667	0.03045		3.24667	0.08272		3.24667	0.00042
3.24833	-0.00415		3.24833	0.00095		3.24833	-0.01276		3.24833	0.24446		3.24833	-0.01022		3.24833	0.03059		3.24833	0.08296		3.24833	0.00119
3.25	-0.00459		3.25	0.00047		3.25	-0.01285		3.25	0.24474		3.25	-0.01064		3.25	0.03107		3.25	0.08322		3.25	0.00075
3.25167	-0.00501		3.25167	0.00055		3.25167	-0.01327		3.25167	0.24478		3.25167	-0.01116		3.25167	0.03109		3.25167	0.08285		3.25167	0.0003
3.25333	-0.00503		3.25333	0.00106		3.25333	-0.01367		3.25333	0.24514		3.25333	-0.01055		3.25333	0.03073		3.25333	0.0835		3.25333	-0.0001
3.255	-0.00501		3.255	0.00163		3.255	-0.01342		3.255	0.24568		3.255	-0.0102		3.255	0.03057		3.255	0.08357		3.255	-0.00023
3.25667	-0.00453		3.25667	0.00165		3.25667	-0.0134		3.25667	0.246		3.25667	-0.00959		3.25667	0.03092		3.25667	0.08339		3.25667	-3e-05
3.25833	-0.00453		3.25833	0.00201		3.25833	-0.01334		3.25833	0.24582		3.25833	-0.00994		3.25833	0.0306		3.25833	0.08295		3.25833	-6e-05
3.26	-0.00476		3.26	0.00233		3.26	-0.01331		3.26	0.24565		3.26	-0.01041		3.26	0.03076		3.26	0.08297		3.26	-0.00044
3.26167	-0.00428		3.26167	0.00239		3.26167	-0.01335		3.26167	0.24567		3.26167	-0.01036		3.26167	0.03051		3.26167	0.08291		3.26167	-0.0003
3.26333	-0.00417		3.26333	0.00255		3.26333	-0.01344		3.26333	0.24585		3.26333	-0.01109		3.26333	0.0303		3.26333	0.08368		3.26333	-0.0003
3.265	-0.00409		3.265	0.00246		3.265	-0.01346		3.265	0.2465		3.265	-0.01065		3.265	0.03004		3.265	0.08404		3.265	-0.00067
3.26667	-0.00416		3.26667	0.00244		3.26667	-0.01372		3.26667	0.24653		3.26667	-0.00991		3.26667	0.0296		3.26667	0.08394		3.26667	-0.00037
3.26833	-0.00424		3.26833	0.00241		3.26833	-0.01327		3.26833	0.24581		3.26833	-0.00918		3.26833	0.0297		3.26833	0.08333		3.26833	-0.00066
3.27	-0.0039		3.27	0.0019		3.27	-0.01272		3.27	0.24505		3.27	-0.00929		3.27	0.03021		3.27	0.08296		3.27	-0.00092
3.27167	-0.00326		3.27167	0.0011		3.27167	-0.01231		3.27167	0.24512		3.27167	-0.00913		3.27167	0.03072		3.27167	0.0828		3.27167	-0.00146
3.27333	-0.00292		3.27333	0.00019		3.27333	-0.01224		3.27333	0.24507		3.27333	-0.00891		3.27333	0.03015		3.27333	0.08379		3.27333	-0.00102
3.275	-0.00347		3.275	-0.00073		3.275	-0.01253		3.275	0.24467		3.275	-0.00941		3.275	0.03002		3.275	0.08396		3.275	-0.00058
3.27667	-0.00349		3.27667	-0.00096		3.27667	-0.01238		3.27667	0.2442		3.27667	-0.00972		3.27667	0.02919		3.27667	0.08434		3.27667	-0.00037
3.27833	-0.0029		3.27833	-0.00149		3.27833	-0.01288		3.27833	0.24439		3.27833	-0.00967		3.27833	0.02836		3.27833	0.08422		3.27833	-0.00056
3.28	-0.00288		3.28	-0.00157		3.28	-0.01324		3.28	0.24497		3.28	-0.00953		3.28	0.02895		3.28	0.08408		3.28	-0.00033
3.28167	-0.0032		3.28167	-0.00149		3.28167	-0.01337		3.28167	0.24529		3.28167	-0.00944		3.28167	0.02908		3.28167	0.08377		3.28167	-5e-05
3.28333	-0.00396		3.28333	-0.00118		3.28333	-0.01287		3.28333	0.246		3.28333	-0.00876		3.28333	0.02963		3.28333	0.08405		3.28333	0.00043
3.285	-0.00404		3.285	-0.00054		3.285	-0.01282		3.285	0.24597		3.285	-0.00901		3.285	0.02984		3.285	0.08431		3.285	0.00043
3.28667	-0.00421		3.28667	-0.00053		3.28667	-0.01262		3.28667	0.24628		3.28667	-0.00918		3.28667	0.02996		3.28667	0.08492		3.28667	0.00026
3.28833	-0.00431		3.28833	-0.00102		3.28833	-0.01306		3.28833	0.24597		3.28833	-0.00943		3.28833	0.03039		3.28833	0.08528		3.28833	0.00031
3.29	-0.00417		3.29	-0.00199		3.29	-0.01312		3.29	0.24634		3.29	-0.0097		3.29	0.03004		3.29	0.08472		3.29	0.00024
3.29167	-0.00412		3.29167	-0.00224		3.29167	-0.01288		3.29167	0.24626		3.29167	-0.00974		3.29167	0.02963		3.29167	0.08406		3.29167	-9e-05
3.29333	-0.00484		3.29333	-0.00274		3.29333	-0.01307		3.29333	0.24631		3.29333	-0.00936		3.29333	0.02936		3.29333	0.08384		3.29333	-5e-05
3.295	-0.00528		3.295	-0.00258		3.295	-0.01341		3.295	0.24595		3.295	-0.00935		3.295	0.02887		3.295	0.08471		3.295	-0.00024
3.29667	-0.00535		3.29667	-0.0022		3.29667	-0.0144		3.29667	0.24597		3.29667	-0.00993		3.29667	0.02883		3.29667	0.08449		3.29667	-0.00114
3.29833	-0.0045		3.29833	-0.00197		3.29833	-0.01468		3.29833	0.24576		3.29833	-0.01051		3.29833	0.02891		3.29833	0.08443		3.29833	-0.00139
3.3	-0.00432		3.3	-0.00122		3.3	-0.01485		3.3	0.24562		3.3	-0.01046		3.3	0.02926		3.3	0.08465		3.3	-0.00108
3.30167	-0.00468		3.30167	-0.00083		3.30167	-0.01531		3.30167	0.2451		3.30167	-0.01057		3.30167	0.02953		3.30167	0.08436		3.30167	-0.00093
3.30333	-0.00514		3.30333	-0.00086		3.30333	-0.01543		3.30333	0.24472		3.30333	-0.01015		3.30333	0.02971		3.30333	0.08448		3.30333	-0.00101
3.305	-0.00592		3.305	-0.00102		3.305	-0.01516		3.305	0.24481		3.305	-0.01046		3.305	0.02979		3.305	0.08421		3.305	-0.00183
3.30667	-0.00572		3.30667	-0.00113		3.30667	-0.01438		3.30667	0.2454		3.30667	-0.01087		3.30667	0.02946		3.30667	0.084		3.30667	-0.00202
3.30833	-0.0053		3.30833	-0.00098		3.30833	-0.01427		3.30833	0.24578		3.30833	-0.01076		3.30833	0.02868		3.30833	0.08389		3.30833	-0.00153
3.31	-0.00524		3.31	-0.00059		3.31	-0.01428		3.31	0.24547		3.31	-0.01086		3.31	0.02865		3.31	0.08386		3.31	-0.00152
3.31167	-0.0051		3.31167	-0.00059		3.31167	-0.01425		3.31167	0.24468		3.31167	-0.011		3.31167	0.02948		3.31167	0.08345		3.31167	-0.0015
3.31333	-0.00502		3.31333	-0.00107		3.31333	-0.01434		3.31333	0.2446		3.31333	-0.0113		3.31333	0.02959		3.31333	0.08385		3.31333	-0.00074
3.315	-0.00505		3.315	-0.00095		3.315	-0.01474		3.315	0.24489		3.315	-0.01162		3.315	0.02995		3.315	0.08423		3.315	-0.00023
3.31667	-0.00511		3.31667	-0.00038		3.31667	-0.01494		3.31667	0.24498		3.31667	-0.01185		3.31667	0.02973		3.31667	0.08395		3.31667	-6e-05
3.31833	-0.00451		3.31833	0.00037		3.31833	-0.01582		3.31833	0.24519		3.31833	-0.01207		3.31833	0.02963		3.31833	0.08379		3.31833	7e-05
3.32	-0.0042		3.32	0.00022		3.32	-0.01641		3.32	0.24476		3.32	-0.01234		3.32	0.02987		3.32	0.08402		3.32	0.00011
3.32167	-0.00451		3.32167	-1e-05		3.32167	-0.01631		3.32167	0.24465		3.32167	-0.01208		3.32167	0.02983		3.32167	0.08399		3.32167	-2e-05
3.32333	-0.00515		3.32333	-0.00013		3.32333	-0.01669		3.32333	0.24414		3.32333	-0.01141		3.32333	0.02963		3.32333	0.08364		3.32333	-0.00081
3.325	-0.006		3.325	-0.00024		3.325	-0.01624		3.325	0.24355		3.325	-0.01122		3.325	0.02972		3.325	0.08376		3.325	-0.00088
3.32667	-0.00544		3.32667	-0.00052		3.32667	-0.01707		3.32667	0.24322		3.32667	-0.01169		3.32667	0.02915		3.32667	0.08405		3.32667	-0.00097
3.32833	-0.0053		3.32833	-6e-05		3.32833	-0.01715		3.32833	0.24326		3.32833	-0.01236		3.32833	0.02888		3.32833	0.08433		3.32833	-0.00114
[truncated: 25,004 more rows]

## Sheet: Fig. 5 
Fig. 5a IL-6
	HA+rHylA	HA+rHylB	HA	media								Fig. 5f IL-6
	1004	0.702	3.584	81.26									HL043PA1		ΔhylA		HL043PA1		ΔhylA		HL043PA1		ΔhylA
	1891	2.872	3.584	68.84
	1866	1.482	9.546	80.1									2385.67		569		902.333		1872.33		1792.33		672.333
	1166	8.419	15.2	108.1									2979		1599		319		795.667		1729		1165
	1447	53.95	10.3	99.12									2455.67		1519		2712.33		159		1509		-121
	1533		40.4	92.93									1635.67		1170		298.571		645.714		1449		1515.67
Fig. 5b IL-8													877.143				1277.86		-228.571		1384.57		-275.714
	HA+rHylA	HA+rHylB	HA	media													887.857				621.429		267.143
	735.2	382.8	403.1	108.1													408				797.143
	685.2	60.54	303.2	99.12													640				450
	599.6	190.4	312.8	92.93																	1250
	676.9	119.9	333.9																		1584
	735.2	111.4	354.4																		1648
	873.2	96.76	34.2									Fig. 5g IL-1beta
Fig. 5c TNF-alpha													HL043PA1		ΔhylA		HL043PA1		ΔhylA		HL043PA1		ΔhylA
	HA+rHylA	HA+rHylB	HA	media
	1166	144.1	44.85	0									865		-65		420		270		445		-15
	1447	270	16.32	0									1070		135		100		-60		560		375
	1533	281.9	30.23	0									1105		90		465		30		445		210
	717.8	0	44.85	0									305		632		356				405		90
	552.3	156.9	16.32	0									656.286				358.857		236.286		504.571		407.429
	705.9	215.8	30.23	0													407.429		213.429		528.857		306
Fig. 5d IL-6																	208				323.143
	HL043PA1+HA		HL043PA1		HL110PA3+HA		HL110PA3		Undigested HA		media						778				663
	70.4062		95.4062		86.6562		93.5312		94.1562		70.4062										563
	112.281		88.5312		96.0312		77.2812		62.2812		74.7812										1028
	102.906		101.031		72.9062		73.5312		65.4062		86.6562										763
	91.0312		49.1562		84.1562		69.7812		54.7812		64.7812
	102.906		52.9062		79.1562		83.5312		65.4062		71.6562		Fig. 5h IL-6
	121.031		54.7812		114.781		46.0312		59.7812		104.156			WT		TLR2-/-		WT		TLR2-/-		WT		TLR2-/-		WT		TLR2-/-
	165.406		44.7812		94.1562		112.906		86.0312		79.7812			828		30.2222		91.3333		0		0		0		0		0
	129.156		91.0312		89.7812		106.031		76.6562		74.1562			838		25.7778		13.5556		0		0		0		0		0
	129.156		77.9062		91.6562		53.5312		60.4062		57.2812			811.333		0		58		0		0		0		0		0
	87.2812		47.9062		84.7812		53.5312		60.4062		57.2812			870.222		0		30.2222		0		0		0		0		0
Fig. 5e Disease score
	HL043PA1		ΔhylA		HL043PA1		ΔhylA		HL043PA1		ΔhylA
	3.5		2		1		3		3.5		2
	3.5		1		0.5		1		3.5		2.5
	2.5		1		1.5		1		3		2
	3.5		2.5		3		0.5		4		2
	4				1		0.5		3.5		1.5
					0.5				2.5		2.25
					1				3
					1.25				2.5
									2.25
									3
									3

## Sheet: Fig. 6
Fig. 6a				Fig. 6d				Fig. 6f								Fig. 6j
Alum		Alum-rHylA		Alum+TT		Alum-TT-mHylA		Mock		anti-HylA		Mock		Anti-HylB		Vehicle		i932		i933		i93
2		4		5.05691		6.13988		0.014		0.606		0.004		0.052		5.76213		5.17318		5.44268		5.07918
3		2		5.90309		4.74819		0.013		0.509		0.004		0.035		5.7468		5.80362		5.56804		5.96379
4		2		6.14613		5.66276		0.013		0.48		0.004		0.05		5.78847		5.67897		5.53959		5.10721
4		1		5.98227		5.44716		0.011		0.616		0.006		0.103		5.52891		5.4487		5.30488		6.45332
4		1		6.8451		5.62325		0.013		0.53		0.004		0.04		6.90309		7.19866		5.85733		4.86923
4		2		5.20412		6.04922		0.012		0.58		0.005		0.076		5.99123		5.38021		7.07918		5.716
4		4		5.25527		6.03342				0.586				0.088		6.76343		6.47712		4.88081		5.25527
4		3		5.716		4.30103				0.551				0.07		5.53148		5.44716		5.41497		6.18184
4		3		5.34242		4.76343				0.617				0.058		6.01703		7.07918		5.25042		5.97313
4		3		5.74819		4.62325				0.594				0.076		6.07188		5.90309				5.50515
				4.79239		4.69897										6.33041		6.43136
Fig. 6b				5.8451		4.44716										6.32634		4.69897
Alum		Alum-rHylA		5.03342		5.03342		Fig. 6h								6.60206		5.19866
1922.2		1400.2		5.15229		5.30103			i932 Peptide Concentration [M]	ΔFNorm [‰]						5.04922		4.88081
1672.2		1338.2		5.339		5.80618			1.22e-08	-0.78	0.02	0.02				4.07918		5.23045
1334.2		1008.2							2.44e-08	-1.24	0.81	0.81				6.04922		3.73239
1254.2		1274.2		Fig. 6e					4.88e-08	-2.44	1.08	1.08				5.66276		3.68124
1482.2		868.2		Mock		mEHylA			9.77e-08	-2.98	0.36	0.36				5.69897		5.86923
1200		500		1352.2		766.2			1.95e-07	-4.05	0.62	0.62				6.29666		6.04139
1300		1000		1007.2		795.2			3.91e-07	-3.15	0.94	0.94
1480		1000		1626.2		1040.2			7.81e-07	-3.42	1.04	1.04
2000		960		1292.2		1129.2			1.56e-06	-3.91	1.15	1.15				Fig. 6k
2090		1300		624.2		832.2			3.13e-06	-4.23	1.16	1.16				Vehicle		i932		i933		i93
				914.2		1152.2			6.25e-06	-4.4	0.71	0.71				813.333		620		406.667		553.333
Fig. 6c				1154.2		874.2			1.25e-05	-4.65	0.12	0.12				926.667		620		673.333		1526.67
Mock		mEHylA		1150.2		960.2			2.5e-05	-3.5	0.6	0.6				1200		766.667		380		1066.67
2.5		1.5		1284.2		1004.2			5e-05	-4.39	0.36	0.36				1106.67		766.667		640		1240
5.5		1.5		1446.2		770.2										1106		266		706		766.667
4		2.5		458.2		760.2		Fig. 6i								3106		836		366		183.333
4		4		1010.2		1222.2		Vehicle		i932		I933		i93		806		1016		1056		690
4.5		4.5		1340.2		780.2		4		2.33333		2.83333		4		416		376		1616		1013.33
1.5		2		946.2		1078.2		4		2.33333		2		5		1056		586		446		763.333
4		4		1352.2		1010.2		4		2.33333		3		2		850		453.333				800
2		0						4		2.16667		0.5		2		1193.33		380
2		3						2.5		4.5		2		4		1123.33		253.333
4		0						3		2.5		3.5		3		1050		726.667
1		2						4.5		4		4		5		906.667		330
4		3						4.5		1		2		2		1063.33		573.333
4.5		2						4		1.5		2.5		2		676.667		926.667
3		2						4.5		2				4		666.667		933.333
4		2						4.5		3						1100		566.667
								4		3						1130		760
								4		3
								4		2
								5		2
								4		0
								5		4
								2		2
								4.5		5

## Sheet: Supplementary Fig. 2
Supplementary Fig. 2b						Supplementary Fig. 2e
HL110PA3		ΔHylB				HL043PA1+Sebum		Sebum alone		PBS alone
1082.89		531.778				977.556		417.556		599.778
702.889		1454				1075.33		450.889		255.333
207.333		1120.67				315.333		275.333		86.4444
20.6667		0				415.333
74		534				835.333
136.222		460.667
		96.2222
Supplementary Fig. 2c						Supplementary Fig. 2f
HL043PA1+Sebum		Sebum alone		PBS alone		HL043PA1+Sebum		Sebum alone		PBS alone
6		0		0		429.857		251.286		34.1429
6		0		0		479.857		277		3.71429
4		0		0		194.857		130.571		25.5714
2						189.857
4						394.857
Supplementary Fig. 2d
HL043PA1+Sebum		Sebum alone		PBS alone		Supplementary Fig. 2g
218.545		0		0		HL043PA1		ΔhylA		ΔhylA+rHylA
518.545		65.8182		0		5.73239		6.69897		6.8451
460.364		9.45455		0		4.81954		6.25527		6
853.091						7.17609		6.69897		6.76343
504						6.69897		6.88081		6.34242
						6.34242		6.38021		6.80618
						6.30103		6.25527		6.09342
						6.74819		6.10037		6.53148
						5.88081		7.06446		6.79239
						5.50515		6.46538		7.30103
						5.69897		6.76343		6.25527

## Sheet: Supplementary Fig. 3
Supplementary Fig. 3a			Supplementary Fig. 3b			Supplementary Fig. 3c			Supplementary Fig. 3d			Supplementary Fig. 3e			Supplementary Fig. 3f			Supplementary Fig. 3g
Time (min)	Value (mAU)		Time (min)	Value (mAU)		Time (min)	Value (mAU)		Time (min)	Value (mAU)		Time (min)	Value (mAU)		Time (min)	Value (mAU)		Time (min)	Value (mAU)
0	-0.00254		0	-0.00451		0	-0.02196		0	-0.00034		0	-0.01555		0	-0.00109		0	-0.0145
0.001667	-0.0027		0.001667	-0.00459		0.001667	-0.02193		0.001667	-0.0004		0.001667	-0.01561		0.001667	-0.0012		0.001667	-0.0145
0.003333	-0.00401		0.003333	-0.00537		0.003333	-0.02164		0.003333	-0.00106		0.003333	-0.01612		0.003333	-0.00226		0.003333	-0.01452
0.005	-0.00456		0.005	-0.00607		0.005	-0.02098		0.005	-0.00213		0.005	-0.01604		0.005	-0.003		0.005	-0.01477
0.006667	-0.00565		0.006667	-0.00648		0.006667	-0.021		0.006667	-0.00252		0.006667	-0.01634		0.006667	-0.00296		0.006667	-0.01574
0.008333	-0.00656		0.008333	-0.00686		0.008333	-0.02109		0.008333	-0.00263		0.008333	-0.01674		0.008333	-0.00303		0.008333	-0.01592
0.01	-0.00683		0.01	-0.00735		0.01	-0.02018		0.01	-0.00268		0.01	-0.01686		0.01	-0.00378		0.01	-0.01647
0.011667	-0.00706		0.011667	-0.00805		0.011667	-0.0203		0.011667	-0.00243		0.011667	-0.01699		0.011667	-0.00502		0.011667	-0.0165
0.013333	-0.00779		0.013333	-0.00802		0.013333	-0.02027		0.013333	-0.00198		0.013333	-0.01747		0.013333	-0.0054		0.013333	-0.01723
0.015	-0.0083		0.015	-0.00786		0.015	-0.01991		0.015	-0.00221		0.015	-0.01746		0.015	-0.00545		0.015	-0.01782
0.016667	-0.00881		0.016667	-0.00851		0.016667	-0.01896		0.016667	-0.00239		0.016667	-0.01741		0.016667	-0.00597		0.016667	-0.01734
0.018333	-0.00863		0.018333	-0.00932		0.018333	-0.01782		0.018333	-0.00228		0.018333	-0.01739		0.018333	-0.00621		0.018333	-0.01726
0.02	-0.00815		0.02	-0.0091		0.02	-0.01781		0.02	-0.00208		0.02	-0.01779		0.02	-0.00713		0.02	-0.01734
0.021667	-0.00803		0.021667	-0.00956		0.021667	-0.01765		0.021667	-0.00242		0.021667	-0.01806		0.021667	-0.00818		0.021667	-0.01642
0.023333	-0.00839		0.023333	-0.00972		0.023333	-0.01835		0.023333	-0.00222		0.023333	-0.01768		0.023333	-0.00813		0.023333	-0.01708
0.025	-0.00879		0.025	-0.01018		0.025	-0.01811		0.025	-0.00302		0.025	-0.0171		0.025	-0.0071		0.025	-0.01771
0.026667	-0.00895		0.026667	-0.00973		0.026667	-0.01812		0.026667	-0.00352		0.026667	-0.01694		0.026667	-0.00635		0.026667	-0.01765
0.028333	-0.00847		0.028333	-0.0102		0.028333	-0.01851		0.028333	-0.00348		0.028333	-0.01669		0.028333	-0.0056		0.028333	-0.01764
0.03	-0.00873		0.03	-0.01039		0.03	-0.01853		0.03	-0.00391		0.03	-0.01661		0.03	-0.00555		0.03	-0.01761
0.031667	-0.00861		0.031667	-0.01006		0.031667	-0.01781		0.031667	-0.00446		0.031667	-0.01639		0.031667	-0.00553		0.031667	-0.01667
0.033333	-0.0082		0.033333	-0.0102		0.033333	-0.01836		0.033333	-0.00403		0.033333	-0.01597		0.033333	-0.00596		0.033333	-0.01591
0.035	-0.00826		0.035	-0.01055		0.035	-0.01806		0.035	-0.00364		0.035	-0.01664		0.035	-0.00649		0.035	-0.01617
0.036667	-0.00861		0.036667	-0.01084		0.036667	-0.01791		0.036667	-0.00331		0.036667	-0.01719		0.036667	-0.00697		0.036667	-0.01688
0.038333	-0.00836		0.038333	-0.01072		0.038333	-0.01821		0.038333	-0.00353		0.038333	-0.01724		0.038333	-0.00689		0.038333	-0.01752
0.04	-0.00896		0.04	-0.01031		0.04	-0.01836		0.04	-0.00395		0.04	-0.01664		0.04	-0.00722		0.04	-0.01784
0.041667	-0.00909		0.041667	-0.00985		0.041667	-0.01755		0.041667	-0.00435		0.041667	-0.01671		0.041667	-0.00811		0.041667	-0.01841
0.043333	-0.00941		0.043333	-0.00979		0.043333	-0.0177		0.043333	-0.00489		0.043333	-0.01728		0.043333	-0.00892		0.043333	-0.01899
0.045	-0.00992		0.045	-0.00994		0.045	-0.01781		0.045	-0.00512		0.045	-0.01785		0.045	-0.0101		0.045	-0.01947
0.046667	-0.01015		0.046667	-0.00988		0.046667	-0.01803		0.046667	-0.00459		0.046667	-0.01864		0.046667	-0.01048		0.046667	-0.01964
0.048333	-0.01033		0.048333	-0.01001		0.048333	-0.01845		0.048333	-0.00447		0.048333	-0.01858		0.048333	-0.01065		0.048333	-0.0202
0.05	-0.01018		0.05	-0.01062		0.05	-0.01887		0.05	-0.0043		0.05	-0.01874		0.05	-0.01053		0.05	-0.02014
0.051667	-0.00986		0.051667	-0.01116		0.051667	-0.0192		0.051667	-0.00445		0.051667	-0.01882		0.051667	-0.01029		0.051667	-0.02022
0.053333	-0.01		0.053333	-0.0115		0.053333	-0.01936		0.053333	-0.00494		0.053333	-0.01853		0.053333	-0.0096		0.053333	-0.01987
0.055	-0.0101		0.055	-0.01143		0.055	-0.0195		0.055	-0.00554		0.055	-0.01847		0.055	-0.01013		0.055	-0.01986
0.056667	-0.00966		0.056667	-0.01135		0.056667	-0.01924		0.056667	-0.00533		0.056667	-0.01885		0.056667	-0.01089		0.056667	-0.01998
0.058333	-0.00942		0.058333	-0.0116		0.058333	-0.01938		0.058333	-0.00509		0.058333	-0.01847		0.058333	-0.01088		0.058333	-0.01991
0.06	-0.00952		0.06	-0.012		0.06	-0.01921		0.06	-0.00541		0.06	-0.01747		0.06	-0.01069		0.06	-0.01979
0.061667	-0.01018		0.061667	-0.01165		0.061667	-0.0196		0.061667	-0.00522		0.061667	-0.01737		0.061667	-0.01015		0.061667	-0.0197
0.063333	-0.01008		0.063333	-0.01154		0.063333	-0.01943		0.063333	-0.00594		0.063333	-0.01788		0.063333	-0.01031		0.063333	-0.02032
0.065	-0.01025		0.065	-0.01135		0.065	-0.01919		0.065	-0.00612		0.065	-0.01841		0.065	-0.01084		0.065	-0.02084
0.066667	-0.00969		0.066667	-0.01131		0.066667	-0.01872		0.066667	-0.00666		0.066667	-0.01849		0.066667	-0.01055		0.066667	-0.02126
0.068333	-0.0093		0.068333	-0.01089		0.068333	-0.01805		0.068333	-0.00652		0.068333	-0.0181		0.068333	-0.01038		0.068333	-0.02126
0.07	-0.00971		0.07	-0.0107		0.07	-0.01802		0.07	-0.00598		0.07	-0.01842		0.07	-0.01038		0.07	-0.02079
0.071667	-0.00952		0.071667	-0.00952		0.071667	-0.01848		0.071667	-0.00602		0.071667	-0.01932		0.071667	-0.01016		0.071667	-0.02066
0.073333	-0.00836		0.073333	-0.00944		0.073333	-0.01844		0.073333	-0.00592		0.073333	-0.01945		0.073333	-0.00934		0.073333	-0.02082
0.075	-0.00746		0.075	-0.00918		0.075	-0.01839		0.075	-0.00543		0.075	-0.01951		0.075	-0.00896		0.075	-0.02075
0.076667	-0.00753		0.076667	-0.00918		0.076667	-0.01849		0.076667	-0.00554		0.076667	-0.01959		0.076667	-0.00884		0.076667	-0.02057
0.078333	-0.00769		0.078333	-0.0098		0.078333	-0.01783		0.078333	-0.00464		0.078333	-0.01947		0.078333	-0.00828		0.078333	-0.01975
0.08	-0.00776		0.08	-0.01001		0.08	-0.01749		0.08	-0.00421		0.08	-0.01921		0.08	-0.00863		0.08	-0.01852
0.081667	-0.00749		0.081667	-0.01062		0.081667	-0.01738		0.081667	-0.00445		0.081667	-0.01894		0.081667	-0.009		0.081667	-0.01796
0.083333	-0.00763		0.083333	-0.01094		0.083333	-0.01787		0.083333	-0.00487		0.083333	-0.01845		0.083333	-0.00943		0.083333	-0.01752
0.085	-0.00812		0.085	-0.01076		0.085	-0.01831		0.085	-0.00471		0.085	-0.01779		0.085	-0.00991		0.085	-0.01753
0.086667	-0.00858		0.086667	-0.01087		0.086667	-0.01836		0.086667	-0.00455		0.086667	-0.01748		0.086667	-0.01035		0.086667	-0.01782
0.088333	-0.00927		0.088333	-0.01076		0.088333	-0.01796		0.088333	-0.00487		0.088333	-0.01706		0.088333	-0.00976		0.088333	-0.01824
0.09	-0.00942		0.09	-0.01081		0.09	-0.01784		0.09	-0.00494		0.09	-0.01725		0.09	-0.00933		0.09	-0.0183
0.091667	-0.0093		0.091667	-0.01091		0.091667	-0.01773		0.091667	-0.0052		0.091667	-0.01788		0.091667	-0.00916		0.091667	-0.01874
0.093333	-0.00913		0.093333	-0.011		0.093333	-0.0179		0.093333	-0.00528		0.093333	-0.01772		0.093333	-0.00852		0.093333	-0.01946
0.095	-0.00877		0.095	-0.0114		0.095	-0.01727		0.095	-0.00567		0.095	-0.01754		0.095	-0.00848		0.095	-0.0197
0.096667	-0.00851		0.096667	-0.01153		0.096667	-0.01706		0.096667	-0.00559		0.096667	-0.017		0.096667	-0.00939		0.096667	-0.02003
0.098333	-0.00858		0.098333	-0.01239		0.098333	-0.01743		0.098333	-0.00564		0.098333	-0.01673		0.098333	-0.00993		0.098333	-0.0196
0.1	-0.00891		0.1	-0.01194		0.1	-0.01765		0.1	-0.00591		0.1	-0.01699		0.1	-0.01021		0.1	-0.01882
0.101667	-0.00901		0.101667	-0.01155		0.101667	-0.01821		0.101667	-0.00555		0.101667	-0.01707		0.101667	-0.01042		0.101667	-0.01853
0.103333	-0.00939		0.103333	-0.0126		0.103333	-0.01914		0.103333	-0.00488		0.103333	-0.01776		0.103333	-0.01055		0.103333	-0.01812
0.105	-0.00967		0.105	-0.01321		0.105	-0.01967		0.105	-0.00432		0.105	-0.01809		0.105	-0.00957		0.105	-0.01787
0.106667	-0.00991		0.106667	-0.01298		0.106667	-0.02		0.106667	-0.00359		0.106667	-0.01805		0.106667	-0.0088		0.106667	-0.0177
0.108333	-0.01009		0.108333	-0.01284		0.108333	-0.01962		0.108333	-0.00326		0.108333	-0.01913		0.108333	-0.00903		0.108333	-0.01792
0.11	-0.0097		0.11	-0.01268		0.11	-0.01974		0.11	-0.00358		0.11	-0.01993		0.11	-0.00951		0.11	-0.01777
0.111667	-0.00902		0.111667	-0.0121		0.111667	-0.01975		0.111667	-0.00364		0.111667	-0.01975		0.111667	-0.01049		0.111667	-0.01792
0.113333	-0.00924		0.113333	-0.01213		0.113333	-0.01931		0.113333	-0.00417		0.113333	-0.01974		0.113333	-0.01072		0.113333	-0.01834
0.115	-0.00952		0.115	-0.01227		0.115	-0.01915		0.115	-0.00443		0.115	-0.01939		0.115	-0.01028		0.115	-0.01879
0.116667	-0.00941		0.116667	-0.01256		0.116667	-0.01966		0.116667	-0.00461		0.116667	-0.01878		0.116667	-0.01096		0.116667	-0.0191
0.118333	-0.00994		0.118333	-0.01251		0.118333	-0.01997		0.118333	-0.00454		0.118333	-0.01889		0.118333	-0.01124		0.118333	-0.01927
0.12	-0.01019		0.12	-0.01289		0.12	-0.02006		0.12	-0.00429		0.12	-0.0194		0.12	-0.01047		0.12	-0.01937
0.121667	-0.01048		0.121667	-0.01287		0.121667	-0.02022		0.121667	-0.00445		0.121667	-0.01962		0.121667	-0.01044		0.121667	-0.01994
0.123333	-0.01115		0.123333	-0.01288		0.123333	-0.01968		0.123333	-0.00455		0.123333	-0.01923		0.123333	-0.01056		0.123333	-0.02067
0.125	-0.01121		0.125	-0.01322		0.125	-0.01864		0.125	-0.00499		0.125	-0.01851		0.125	-0.01049		0.125	-0.02087
0.126667	-0.01104		0.126667	-0.01374		0.126667	-0.01812		0.126667	-0.00468		0.126667	-0.01849		0.126667	-0.01073		0.126667	-0.02092
0.128333	-0.01136		0.128333	-0.01461		0.128333	-0.01792		0.128333	-0.00401		0.128333	-0.01853		0.128333	-0.01076		0.128333	-0.02108
0.13	-0.01164		0.13	-0.01539		0.13	-0.0172		0.13	-0.00423		0.13	-0.01851		0.13	-0.01107		0.13	-0.02116
0.131667	-0.01186		0.131667	-0.01535		0.131667	-0.01665		0.131667	-0.00463		0.131667	-0.01892		0.131667	-0.01109		0.131667	-0.02085
0.133333	-0.01206		0.133333	-0.0153		0.133333	-0.01604		0.133333	-0.00464		0.133333	-0.0191		0.133333	-0.00996		0.133333	-0.02097
0.135	-0.01245		0.135	-0.01442		0.135	-0.01632		0.135	-0.00442		0.135	-0.01901		0.135	-0.00945		0.135	-0.02081
0.136667	-0.01196		0.136667	-0.0144		0.136667	-0.01644		0.136667	-0.00499		0.136667	-0.02004		0.136667	-0.00955		0.136667	-0.02119
0.138333	-0.01211		0.138333	-0.0151		0.138333	-0.01629		0.138333	-0.00488		0.138333	-0.02026		0.138333	-0.00993		0.138333	-0.02105
0.14	-0.012		0.14	-0.01503		0.14	-0.01676		0.14	-0.0047		0.14	-0.01992		0.14	-0.00993		0.14	-0.02019
0.141667	-0.01169		0.141667	-0.01411		0.141667	-0.01734		0.141667	-0.004		0.141667	-0.02023		0.141667	-0.00995		0.141667	-0.02012
0.143333	-0.0117		0.143333	-0.01381		0.143333	-0.01771		0.143333	-0.00428		0.143333	-0.02083		0.143333	-0.00962		0.143333	-0.02037
0.145	-0.01204		0.145	-0.01382		0.145	-0.01807		0.145	-0.00432		0.145	-0.02064		0.145	-0.0097		0.145	-0.02078
0.146667	-0.01244		0.146667	-0.01411		0.146667	-0.01846		0.146667	-0.00424		0.146667	-0.02017		0.146667	-0.01019		0.146667	-0.02141
0.148333	-0.01222		0.148333	-0.01451		0.148333	-0.01878		0.148333	-0.00395		0.148333	-0.02028		0.148333	-0.01014		0.148333	-0.02136
0.15	-0.01158		0.15	-0.01489		0.15	-0.01939		0.15	-0.00404		0.15	-0.02027		0.15	-0.00981		0.15	-0.02148
0.151667	-0.01106		0.151667	-0.01564		0.151667	-0.01958		0.151667	-0.00426		0.151667	-0.02051		0.151667	-0.00931		0.151667	-0.02096
0.153333	-0.01054		0.153333	-0.01595		0.153333	-0.01936		0.153333	-0.00452		0.153333	-0.02063		0.153333	-0.00852		0.153333	-0.02112
0.155	-0.01051		0.155	-0.01667		0.155	-0.01855		0.155	-0.00485		0.155	-0.02109		0.155	-0.0089		0.155	-0.0212
0.156667	-0.01029		0.156667	-0.01683		0.156667	-0.01858		0.156667	-0.00516		0.156667	-0.02164		0.156667	-0.00904		0.156667	-0.0212
0.158333	-0.01012		0.158333	-0.01662		0.158333	-0.01847		0.158333	-0.00536		0.158333	-0.02183		0.158333	-0.00877		0.158333	-0.02063
0.16	-0.00946		0.16	-0.01613		0.16	-0.01881		0.16	-0.00554		0.16	-0.02204		0.16	-0.00824		0.16	-0.02069
0.161667	-0.00954		0.161667	-0.01582		0.161667	-0.01893		0.161667	-0.00497		0.161667	-0.02202		0.161667	-0.00844		0.161667	-0.02116
0.163333	-0.01029		0.163333	-0.01543		0.163333	-0.01898		0.163333	-0.005		0.163333	-0.02209		0.163333	-0.00851		0.163333	-0.02206
0.165	-0.0109		0.165	-0.01563		0.165	-0.01917		0.165	-0.00556		0.165	-0.02268		0.165	-0.00832		0.165	-0.02206
0.166667	-0.01178		0.166667	-0.01536		0.166667	-0.01924		0.166667	-0.00553		0.166667	-0.02248		0.166667	-0.00788		0.166667	-0.02219
0.168333	-0.01244		0.168333	-0.01513		0.168333	-0.01891		0.168333	-0.00553		0.168333	-0.02266		0.168333	-0.00777		0.168333	-0.02206
0.17	-0.01261		0.17	-0.01493		0.17	-0.01909		0.17	-0.00535		0.17	-0.02256		0.17	-0.00828		0.17	-0.02219
0.171667	-0.01163		0.171667	-0.01464		0.171667	-0.01878		0.171667	-0.00498		0.171667	-0.02294		0.171667	-0.00855		0.171667	-0.02231
0.173333	-0.01052		0.173333	-0.01411		0.173333	-0.01818		0.173333	-0.00492		0.173333	-0.02323		0.173333	-0.00856		0.173333	-0.0217
0.175	-0.0098		0.175	-0.01341		0.175	-0.01811		0.175	-0.00463		0.175	-0.02304		0.175	-0.00831		0.175	-0.02151
0.176667	-0.01004		0.176667	-0.01379		0.176667	-0.0183		0.176667	-0.0046		0.176667	-0.02234		0.176667	-0.00824		0.176667	-0.02105
0.178333	-0.01038		0.178333	-0.01445		0.178333	-0.01821		0.178333	-0.00467		0.178333	-0.02184		0.178333	-0.00845		0.178333	-0.02054
0.18	-0.01102		0.18	-0.01496		0.18	-0.01781		0.18	-0.00503		0.18	-0.02205		0.18	-0.008		0.18	-0.02043
0.181667	-0.01139		0.181667	-0.01515		0.181667	-0.01753		0.181667	-0.00536		0.181667	-0.02267		0.181667	-0.00846		0.181667	-0.01988
0.183333	-0.01167		0.183333	-0.01475		0.183333	-0.01707		0.183333	-0.00508		0.183333	-0.02234		0.183333	-0.00907		0.183333	-0.01973
0.185	-0.01149		0.185	-0.01541		0.185	-0.01713		0.185	-0.00484		0.185	-0.02272		0.185	-0.00869		0.185	-0.01944
0.186667	-0.0106		0.186667	-0.01551		0.186667	-0.01754		0.186667	-0.00475		0.186667	-0.02246		0.186667	-0.00965		0.186667	-0.01868
0.188333	-0.01036		0.188333	-0.01496		0.188333	-0.01789		0.188333	-0.00488		0.188333	-0.02221		0.188333	-0.00981		0.188333	-0.01793
0.19	-0.00997		0.19	-0.01487		0.19	-0.01815		0.19	-0.00499		0.19	-0.02174		0.19	-0.00959		0.19	-0.01796
0.191667	-0.00945		0.191667	-0.01517		0.191667	-0.01816		0.191667	-0.00501		0.191667	-0.02163		0.191667	-0.00959		0.191667	-0.01843
0.193333	-0.0095		0.193333	-0.01571		0.193333	-0.01802		0.193333	-0.00528		0.193333	-0.02184		0.193333	-0.00995		0.193333	-0.01893
0.195	-0.00971		0.195	-0.01561		0.195	-0.01805		0.195	-0.00532		0.195	-0.0207		0.195	-0.00993		0.195	-0.01865
0.196667	-0.00987		0.196667	-0.01502		0.196667	-0.01857		0.196667	-0.00625		0.196667	-0.01996		0.196667	-0.00938		0.196667	-0.01841
0.198333	-0.00998		0.198333	-0.01497		0.198333	-0.01935		0.198333	-0.00683		0.198333	-0.01961		0.198333	-0.00927		0.198333	-0.01845
0.2	-0.01038		0.2	-0.01492		0.2	-0.01965		0.2	-0.00712		0.2	-0.0195		0.2	-0.00919		0.2	-0.01887
0.201667	-0.0102		0.201667	-0.01441		0.201667	-0.01961		0.201667	-0.00726		0.201667	-0.01946		0.201667	-0.00899		0.201667	-0.0186
0.203333	-0.01033		0.203333	-0.01441		0.203333	-0.01915		0.203333	-0.00663		0.203333	-0.01978		0.203333	-0.00842		0.203333	-0.01872
0.205	-0.01095		0.205	-0.01495		0.205	-0.0189		0.205	-0.00673		0.205	-0.0203		0.205	-0.00879		0.205	-0.01989
0.206667	-0.01113		0.206667	-0.0151		0.206667	-0.01912		0.206667	-0.0069		0.206667	-0.02051		0.206667	-0.00907		0.206667	-0.02051
0.208333	-0.01098		0.208333	-0.01426		0.208333	-0.01898		0.208333	-0.0071		0.208333	-0.02052		0.208333	-0.0096		0.208333	-0.02058
0.21	-0.01122		0.21	-0.01448		0.21	-0.01919		0.21	-0.00712		0.21	-0.02077		0.21	-0.0098		0.21	-0.021
0.211667	-0.01135		0.211667	-0.01529		0.211667	-0.02		0.211667	-0.0065		0.211667	-0.02094		0.211667	-0.01004		0.211667	-0.02045
0.213333	-0.01201		0.213333	-0.01546		0.213333	-0.02046		0.213333	-0.0061		0.213333	-0.02145		0.213333	-0.01015		0.213333	-0.02053
0.215	-0.01268		0.215	-0.01589		0.215	-0.02017		0.215	-0.00581		0.215	-0.02188		0.215	-0.01029		0.215	-0.02006
0.216667	-0.01291		0.216667	-0.01618		0.216667	-0.02036		0.216667	-0.00599		0.216667	-0.02216		0.216667	-0.01008		0.216667	-0.01986
0.218333	-0.0128		0.218333	-0.01617		0.218333	-0.02055		0.218333	-0.0064		0.218333	-0.02176		0.218333	-0.00975		0.218333	-0.0195
0.22	-0.01306		0.22	-0.01517		0.22	-0.02043		0.22	-0.0066		0.22	-0.02131		0.22	-0.01011		0.22	-0.01953
0.221667	-0.01318		0.221667	-0.01529		0.221667	-0.0206		0.221667	-0.00686		0.221667	-0.0214		0.221667	-0.00986		0.221667	-0.01989
0.223333	-0.01385		0.223333	-0.01609		0.223333	-0.02011		0.223333	-0.00695		0.223333	-0.02105		0.223333	-0.00936		0.223333	-0.02014
0.225	-0.01418		0.225	-0.01581		0.225	-0.01988		0.225	-0.00623		0.225	-0.02125		0.225	-0.00874		0.225	-0.01949
0.226667	-0.0135		0.226667	-0.01569		0.226667	-0.02034		0.226667	-0.00568		0.226667	-0.02143		0.226667	-0.00869		0.226667	-0.01927
0.228333	-0.01334		0.228333	-0.01595		0.228333	-0.02015		0.228333	-0.00558		0.228333	-0.0218		0.228333	-0.00816		0.228333	-0.01958
0.23	-0.01377		0.23	-0.01584		0.23	-0.0196		0.23	-0.00594		0.23	-0.02189		0.23	-0.00753		0.23	-0.02013
0.231667	-0.01371		0.231667	-0.01548		0.231667	-0.01944		0.231667	-0.0067		0.231667	-0.02199		0.231667	-0.00725		0.231667	-0.01997
0.233333	-0.01363		0.233333	-0.01582		0.233333	-0.01984		0.233333	-0.00696		0.233333	-0.02286		0.233333	-0.00685		0.233333	-0.02002
0.235	-0.01427		0.235	-0.01579		0.235	-0.02036		0.235	-0.00678		0.235	-0.02261		0.235	-0.00664		0.235	-0.01995
0.236667	-0.01415		0.236667	-0.016		0.236667	-0.02056		0.236667	-0.00711		0.236667	-0.02285		0.236667	-0.00665		0.236667	-0.0201
0.238333	-0.014		0.238333	-0.01654		0.238333	-0.0209		0.238333	-0.0066		0.238333	-0.02303		0.238333	-0.00648		0.238333	-0.02036
0.24	-0.01345		0.24	-0.01731		0.24	-0.02033		0.24	-0.00653		0.24	-0.02314		0.24	-0.00701		0.24	-0.01969
0.241667	-0.0141		0.241667	-0.01768		0.241667	-0.02012		0.241667	-0.00664		0.241667	-0.02316		0.241667	-0.0082		0.241667	-0.01906
0.243333	-0.01412		0.243333	-0.01739		0.243333	-0.01964		0.243333	-0.00707		0.243333	-0.02314		0.243333	-0.00799		0.243333	-0.01847
0.245	-0.01402		0.245	-0.01757		0.245	-0.01937		0.245	-0.00708		0.245	-0.02297		0.245	-0.00784		0.245	-0.0182
0.246667	-0.01403		0.246667	-0.01716		0.246667	-0.01977		0.246667	-0.00652		0.246667	-0.02301		0.246667	-0.0083		0.246667	-0.01824
0.248333	-0.01409		0.248333	-0.01671		0.248333	-0.02007		0.248333	-0.00643		0.248333	-0.0233		0.248333	-0.00863		0.248333	-0.01888
0.25	-0.01494		0.25	-0.01598		0.25	-0.0195		0.25	-0.00699		0.25	-0.02305		0.25	-0.00851		0.25	-0.01905
0.251667	-0.01485		0.251667	-0.01585		0.251667	-0.01895		0.251667	-0.007		0.251667	-0.02303		0.251667	-0.00856		0.251667	-0.01869
0.253333	-0.01476		0.253333	-0.01592		0.253333	-0.01805		0.253333	-0.00725		0.253333	-0.02277		0.253333	-0.00858		0.253333	-0.0185
0.255	-0.01481		0.255	-0.01603		0.255	-0.01754		0.255	-0.0077		0.255	-0.02335		0.255	-0.00902		0.255	-0.0184
0.256667	-0.0154		0.256667	-0.01529		0.256667	-0.01776		0.256667	-0.00781		0.256667	-0.02412		0.256667	-0.01008		0.256667	-0.0182
0.258333	-0.01487		0.258333	-0.01534		0.258333	-0.01703		0.258333	-0.00762		0.258333	-0.0243		0.258333	-0.01038		0.258333	-0.01785
0.26	-0.01477		0.26	-0.01557		0.26	-0.01659		0.26	-0.00697		0.26	-0.02441		0.26	-0.01085		0.26	-0.01844
0.261667	-0.01453		0.261667	-0.01497		0.261667	-0.01696		0.261667	-0.00703		0.261667	-0.02463		0.261667	-0.01073		0.261667	-0.01897
0.263333	-0.01402		0.263333	-0.01462		0.263333	-0.01761		0.263333	-0.00705		0.263333	-0.02419		0.263333	-0.01026		0.263333	-0.02001
0.265	-0.01367		0.265	-0.01417		0.265	-0.01817		0.265	-0.00718		0.265	-0.024		0.265	-0.00919		0.265	-0.02019
0.266667	-0.01423		0.266667	-0.01505		0.266667	-0.01848		0.266667	-0.00704		0.266667	-0.02378		0.266667	-0.00939		0.266667	-0.02021
0.268333	-0.01454		0.268333	-0.0153		0.268333	-0.01821		0.268333	-0.00717		0.268333	-0.02347		0.268333	-0.00977		0.268333	-0.01959
0.27	-0.01408		0.27	-0.0157		0.27	-0.01758		0.27	-0.00699		0.27	-0.02359		0.27	-0.00948		0.27	-0.01941
0.271667	-0.01383		0.271667	-0.01568		0.271667	-0.01719		0.271667	-0.00721		0.271667	-0.02327		0.271667	-0.00897		0.271667	-0.01952
0.273333	-0.01353		0.273333	-0.01547		0.273333	-0.01763		0.273333	-0.00716		0.273333	-0.02277		0.273333	-0.00843		0.273333	-0.01942
0.275	-0.01353		0.275	-0.01521		0.275	-0.01839		0.275	-0.00683		0.275	-0.02293		0.275	-0.00834		0.275	-0.01951
0.276667	-0.01362		0.276667	-0.01528		0.276667	-0.01942		0.276667	-0.00662		0.276667	-0.02346		0.276667	-0.00888		0.276667	-0.01948
0.278333	-0.01319		0.278333	-0.01538		0.278333	-0.02017		0.278333	-0.00703		0.278333	-0.02412		0.278333	-0.00967		0.278333	-0.01933
0.28	-0.01349		0.28	-0.01509		0.28	-0.02019		0.28	-0.00632		0.28	-0.02465		0.28	-0.00956		0.28	-0.01943
0.281667	-0.01395		0.281667	-0.01521		0.281667	-0.02		0.281667	-0.00586		0.281667	-0.02417		0.281667	-0.00972		0.281667	-0.01957
0.283333	-0.0143		0.283333	-0.01542		0.283333	-0.02016		0.283333	-0.00637		0.283333	-0.02417		0.283333	-0.01024		0.283333	-0.01944
0.285	-0.01436		0.285	-0.01544		0.285	-0.02019		0.285	-0.00684		0.285	-0.02481		0.285	-0.0106		0.285	-0.0191
0.286667	-0.01445		0.286667	-0.01517		0.286667	-0.02037		0.286667	-0.00619		0.286667	-0.02537		0.286667	-0.01048		0.286667	-0.01952
0.288333	-0.01367		0.288333	-0.01577		0.288333	-0.02042		0.288333	-0.00641		0.288333	-0.02513		0.288333	-0.01054		0.288333	-0.01935
0.29	-0.01321		0.29	-0.01622		0.29	-0.02016		0.29	-0.00662		0.29	-0.02531		0.29	-0.01052		0.29	-0.01865
0.291667	-0.01324		0.291667	-0.01613		0.291667	-0.01948		0.291667	-0.00682		0.291667	-0.02493		0.291667	-0.01056		0.291667	-0.01852
0.293333	-0.01362		0.293333	-0.01628		0.293333	-0.01934		0.293333	-0.00688		0.293333	-0.02478		0.293333	-0.01067		0.293333	-0.01869
0.295	-0.01325		0.295	-0.01596		0.295	-0.01938		0.295	-0.00743		0.295	-0.02412		0.295	-0.01054		0.295	-0.01823
0.296667	-0.0135		0.296667	-0.0154		0.296667	-0.01955		0.296667	-0.00704		0.296667	-0.02449		0.296667	-0.01028		0.296667	-0.01796
0.298333	-0.014		0.298333	-0.01471		0.298333	-0.0194		0.298333	-0.00736		0.298333	-0.02482		0.298333	-0.01014		0.298333	-0.01779
0.3	-0.01369		0.3	-0.01475		0.3	-0.01941		0.3	-0.00769		0.3	-0.0255		0.3	-0.00984		0.3	-0.01815
0.301667	-0.01364		0.301667	-0.01507		0.301667	-0.01909		0.301667	-0.00777		0.301667	-0.02566		0.301667	-0.00987		0.301667	-0.01838
0.303333	-0.01336		0.303333	-0.01546		0.303333	-0.01916		0.303333	-0.0076		0.303333	-0.02533		0.303333	-0.01053		0.303333	-0.01847
0.305	-0.01327		0.305	-0.01512		0.305	-0.01898		0.305	-0.0079		0.305	-0.02466		0.305	-0.01114		0.305	-0.01855
0.306667	-0.01436		0.306667	-0.01563		0.306667	-0.01956		0.306667	-0.00767		0.306667	-0.02491		0.306667	-0.01089		0.306667	-0.01849
0.308333	-0.01463		0.308333	-0.01586		0.308333	-0.01989		0.308333	-0.00684		0.308333	-0.02542		0.308333	-0.01133		0.308333	-0.0178
0.31	-0.01489		0.31	-0.01617		0.31	-0.02013		0.31	-0.00697		0.31	-0.02511		0.31	-0.01105		0.31	-0.01792
0.311667	-0.01491		0.311667	-0.01669		0.311667	-0.02026		0.311667	-0.00768		0.311667	-0.02459		0.311667	-0.01131		0.311667	-0.01816
0.313333	-0.01506		0.313333	-0.01663		0.313333	-0.02022		0.313333	-0.00754		0.313333	-0.02408		0.313333	-0.01171		0.313333	-0.01825
0.315	-0.01541		0.315	-0.0166		0.315	-0.0204		0.315	-0.00747		0.315	-0.02372		0.315	-0.01157		0.315	-0.01851
0.316667	-0.01563		0.316667	-0.01708		0.316667	-0.02059		0.316667	-0.00778		0.316667	-0.02391		0.316667	-0.01128		0.316667	-0.01843
0.318333	-0.01574		0.318333	-0.01701		0.318333	-0.02036		0.318333	-0.008		0.318333	-0.02379		0.318333	-0.01091		0.318333	-0.01816
0.32	-0.01587		0.32	-0.01683		0.32	-0.02008		0.32	-0.00787		0.32	-0.02423		0.32	-0.01083		0.32	-0.01834
0.321667	-0.01579		0.321667	-0.01716		0.321667	-0.02037		0.321667	-0.00752		0.321667	-0.02397		0.321667	-0.01072		0.321667	-0.01921
0.323333	-0.01557		0.323333	-0.0171		0.323333	-0.02046		0.323333	-0.00681		0.323333	-0.02394		0.323333	-0.01052		0.323333	-0.01911
0.325	-0.01517		0.325	-0.01768		0.325	-0.02077		0.325	-0.00655		0.325	-0.02393		0.325	-0.01068		0.325	-0.01827
0.326667	-0.01488		0.326667	-0.01818		0.326667	-0.02108		0.326667	-0.00649		0.326667	-0.02385		0.326667	-0.0107		0.326667	-0.01846
0.328333	-0.01505		0.328333	-0.01859		0.328333	-0.02147		0.328333	-0.00709		0.328333	-0.02354		0.328333	-0.0116		0.328333	-0.0188
0.33	-0.01524		0.33	-0.01835		0.33	-0.02185		0.33	-0.00693		0.33	-0.02326		0.33	-0.01196		0.33	-0.01876
0.331667	-0.01474		0.331667	-0.01808		0.331667	-0.02191		0.331667	-0.00695		0.331667	-0.02297		0.331667	-0.01158		0.331667	-0.01887
0.333333	-0.01505		0.333333	-0.0176		0.333333	-0.02214		0.333333	-0.00708		0.333333	-0.02262		0.333333	-0.01159		0.333333	-0.01948
0.335	-0.01471		0.335	-0.01769		0.335	-0.02199		0.335	-0.0069		0.335	-0.02289		0.335	-0.01179		0.335	-0.01951
0.336667	-0.0143		0.336667	-0.01795		0.336667	-0.02199		0.336667	-0.00619		0.336667	-0.02258		0.336667	-0.01223		0.336667	-0.01926
0.338333	-0.01404		0.338333	-0.01804		0.338333	-0.02199		0.338333	-0.00625		0.338333	-0.02211		0.338333	-0.01284		0.338333	-0.01935
0.34	-0.01381		0.34	-0.01755		0.34	-0.02178		0.34	-0.00703		0.34	-0.02221		0.34	-0.01324		0.34	-0.01904
0.341667	-0.01369		0.341667	-0.01728		0.341667	-0.02173		0.341667	-0.0073		0.341667	-0.02219		0.341667	-0.01378		0.341667	-0.0189
0.343333	-0.0137		0.343333	-0.01671		0.343333	-0.02212		0.343333	-0.0071		0.343333	-0.02244		0.343333	-0.01392		0.343333	-0.01816
0.345	-0.01404		0.345	-0.01608		0.345	-0.02151		0.345	-0.00689		0.345	-0.02316		0.345	-0.01415		0.345	-0.01826
0.346667	-0.01504		0.346667	-0.01535		0.346667	-0.02104		0.346667	-0.00747		0.346667	-0.02357		0.346667	-0.01397		0.346667	-0.01831
0.348333	-0.01539		0.348333	-0.01466		0.348333	-0.02055		0.348333	-0.0079		0.348333	-0.02386		0.348333	-0.0142		0.348333	-0.01801
0.35	-0.01507		0.35	-0.01462		0.35	-0.02123		0.35	-0.00757		0.35	-0.02431		0.35	-0.01465		0.35	-0.01805
0.351667	-0.01497		0.351667	-0.01511		0.351667	-0.02185		0.351667	-0.00681		0.351667	-0.02401		0.351667	-0.01467		0.351667	-0.01784
0.353333	-0.01492		0.353333	-0.01484		0.353333	-0.02179		0.353333	-0.00689		0.353333	-0.02369		0.353333	-0.0148		0.353333	-0.01725
0.355	-0.0148		0.355	-0.01532		0.355	-0.02176		0.355	-0.00772		0.355	-0.02357		0.355	-0.01493		0.355	-0.01691
0.356667	-0.01465		0.356667	-0.01534		0.356667	-0.02206		0.356667	-0.00835		0.356667	-0.02368		0.356667	-0.01475		0.356667	-0.01731
0.358333	-0.01442		0.358333	-0.01562		0.358333	-0.02289		0.358333	-0.00843		0.358333	-0.0242		0.358333	-0.01427		0.358333	-0.01806
0.36	-0.01471		0.36	-0.01561		0.36	-0.02349		0.36	-0.00774		0.36	-0.02445		0.36	-0.01462		0.36	-0.01849
0.361667	-0.01493		0.361667	-0.01618		0.361667	-0.02356		0.361667	-0.0071		0.361667	-0.02415		0.361667	-0.01479		0.361667	-0.01885
0.363333	-0.01526		0.363333	-0.01656		0.363333	-0.02283		0.363333	-0.0072		0.363333	-0.02421		0.363333	-0.01417		0.363333	-0.01878
0.365	-0.01522		0.365	-0.01681		0.365	-0.0226		0.365	-0.00724		0.365	-0.02436		0.365	-0.01376		0.365	-0.01863
0.366667	-0.01559		0.366667	-0.01669		0.366667	-0.02203		0.366667	-0.00688		0.366667	-0.02463		0.366667	-0.0137		0.366667	-0.01903
0.368333	-0.01569		0.368333	-0.01646		0.368333	-0.02167		0.368333	-0.00679		0.368333	-0.02498		0.368333	-0.01369		0.368333	-0.01861
0.37	-0.01569		0.37	-0.01666		0.37	-0.02094		0.37	-0.00665		0.37	-0.0253		0.37	-0.01386		0.37	-0.01853
0.371667	-0.01555		0.371667	-0.01654		0.371667	-0.02036		0.371667	-0.00699		0.371667	-0.02536		0.371667	-0.01322		0.371667	-0.0185
0.373333	-0.01592		0.373333	-0.01615		0.373333	-0.02029		0.373333	-0.00707		0.373333	-0.02492		0.373333	-0.01276		0.373333	-0.01863
0.375	-0.01662		0.375	-0.01661		0.375	-0.02085		0.375	-0.0075		0.375	-0.02473		0.375	-0.01258		0.375	-0.01884
0.376667	-0.01712		0.376667	-0.01639		0.376667	-0.02129		0.376667	-0.00774		0.376667	-0.0239		0.376667	-0.01285		0.376667	-0.01866
0.378333	-0.01711		0.378333	-0.01558		0.378333	-0.02123		0.378333	-0.00857		0.378333	-0.02411		0.378333	-0.01334		0.378333	-0.01864
0.38	-0.01796		0.38	-0.01611		0.38	-0.0214		0.38	-0.00929		0.38	-0.02495		0.38	-0.01425		0.38	-0.01845
0.381667	-0.01787		0.381667	-0.01673		0.381667	-0.02124		0.381667	-0.00956		0.381667	-0.02491		0.381667	-0.01436		0.381667	-0.01863
0.383333	-0.01792		0.383333	-0.01669		0.383333	-0.02151		0.383333	-0.00932		0.383333	-0.02561		0.383333	-0.01436		0.383333	-0.01885
0.385	-0.01769		0.385	-0.01691		0.385	-0.02169		0.385	-0.00893		0.385	-0.02636		0.385	-0.01396		0.385	-0.01877
0.386667	-0.01777		0.386667	-0.01715		0.386667	-0.02189		0.386667	-0.00849		0.386667	-0.02675		0.386667	-0.01395		0.386667	-0.01852
0.388333	-0.01807		0.388333	-0.01729		0.388333	-0.02199		0.388333	-0.00818		0.388333	-0.02693		0.388333	-0.01354		0.388333	-0.01823
0.39	-0.01788		0.39	-0.01783		0.39	-0.02116		0.39	-0.00779		0.39	-0.0268		0.39	-0.01347		0.39	-0.01782
0.391667	-0.01785		0.391667	-0.01786		0.391667	-0.02105		0.391667	-0.00676		0.391667	-0.02618		0.391667	-0.0138		0.391667	-0.01669
0.393333	-0.01774		0.393333	-0.01852		0.393333	-0.02161		0.393333	-0.00649		0.393333	-0.02552		0.393333	-0.01364		0.393333	-0.01578
0.395	-0.01743		0.395	-0.01864		0.395	-0.02208		0.395	-0.0069		0.395	-0.02527		0.395	-0.01322		0.395	-0.01538
0.396667	-0.01719		0.396667	-0.01863		0.396667	-0.02215		0.396667	-0.00686		0.396667	-0.02559		0.396667	-0.01271		0.396667	-0.01509
0.398333	-0.01769		0.398333	-0.01861		0.398333	-0.0216		0.398333	-0.00717		0.398333	-0.02564		0.398333	-0.01302		0.398333	-0.01514
0.4	-0.01755		0.4	-0.01889		0.4	-0.02172		0.4	-0.00685		0.4	-0.02558		0.4	-0.01301		0.4	-0.01516
0.401667	-0.0174		0.401667	-0.0184		0.401667	-0.02189		0.401667	-0.00664		0.401667	-0.02541		0.401667	-0.01353		0.401667	-0.01555
0.403333	-0.01746		0.403333	-0.01859		0.403333	-0.02226		0.403333	-0.00647		0.403333	-0.02563		0.403333	-0.01348		0.403333	-0.01518
0.405	-0.01731		0.405	-0.01924		0.405	-0.02247		0.405	-0.00653		0.405	-0.02518		0.405	-0.01337		0.405	-0.0155
0.406667	-0.01741		0.406667	-0.01964		0.406667	-0.02226		0.406667	-0.00653		0.406667	-0.02599		0.406667	-0.01305		0.406667	-0.01554
0.408333	-0.01751		0.408333	-0.01919		0.408333	-0.02235		0.408333	-0.00646		0.408333	-0.0269		0.408333	-0.0131		0.408333	-0.01551
0.41	-0.01747		0.41	-0.01923		0.41	-0.02275		0.41	-0.00626		0.41	-0.02698		0.41	-0.01361		0.41	-0.0158
0.411667	-0.01772		0.411667	-0.01957		0.411667	-0.02277		0.411667	-0.00659		0.411667	-0.02646		0.411667	-0.01392		0.411667	-0.01549
0.413333	-0.01779		0.413333	-0.01943		0.413333	-0.02288		0.413333	-0.00626		0.413333	-0.02631		0.413333	-0.01421		0.413333	-0.01466
0.415	-0.01818		0.415	-0.01916		0.415	-0.02296		0.415	-0.00611		0.415	-0.02602		0.415	-0.01539		0.415	-0.01462
0.416667	-0.01781		0.416667	-0.01874		0.416667	-0.02345		0.416667	-0.00645		0.416667	-0.02557		0.416667	-0.01525		0.416667	-0.01506
0.418333	-0.01796		0.418333	-0.01805		0.418333	-0.02338		0.418333	-0.00591		0.418333	-0.02521		0.418333	-0.01494		0.418333	-0.0156
0.42	-0.01814		0.42	-0.0177		0.42	-0.02333		0.42	-0.00558		0.42	-0.02542		0.42	-0.01507		0.42	-0.01582
0.421667	-0.01793		0.421667	-0.01811		0.421667	-0.02318		0.421667	-0.00606		0.421667	-0.02564		0.421667	-0.0151		0.421667	-0.01579
0.423333	-0.0178		0.423333	-0.01829		0.423333	-0.02276		0.423333	-0.0063		0.423333	-0.02554		0.423333	-0.01473		0.423333	-0.01568
0.425	-0.01836		0.425	-0.01876		0.425	-0.02262		0.425	-0.00646		0.425	-0.02548		0.425	-0.01402		0.425	-0.01591
0.426667	-0.01846		0.426667	-0.01874		0.426667	-0.02257		0.426667	-0.00714		0.426667	-0.02588		0.426667	-0.01343		0.426667	-0.01572
0.428333	-0.01833		0.428333	-0.01848		0.428333	-0.02236		0.428333	-0.00732		0.428333	-0.02554		0.428333	-0.0135		0.428333	-0.0161
0.43	-0.01836		0.43	-0.01866		0.43	-0.02289		0.43	-0.00731		0.43	-0.02524		0.43	-0.01421		0.43	-0.01674
0.431667	-0.01785		0.431667	-0.0191		0.431667	-0.02276		0.431667	-0.00742		0.431667	-0.02552		0.431667	-0.01498		0.431667	-0.01729
0.433333	-0.01785		0.433333	-0.01944		0.433333	-0.02297		0.433333	-0.00797		0.433333	-0.02564		0.433333	-0.01514		0.433333	-0.01834
0.435	-0.01788		0.435	-0.01875		0.435	-0.02354		0.435	-0.00856		0.435	-0.02563		0.435	-0.01532		0.435	-0.01922
0.436667	-0.01758		0.436667	-0.0187		0.436667	-0.02354		0.436667	-0.00857		0.436667	-0.02567		0.436667	-0.01556		0.436667	-0.01927
0.438333	-0.0176		0.438333	-0.01848		0.438333	-0.0234		0.438333	-0.00794		0.438333	-0.02594		0.438333	-0.0153		0.438333	-0.01917
0.44	-0.01737		0.44	-0.01801		0.44	-0.02358		0.44	-0.00743		0.44	-0.02628		0.44	-0.01473		0.44	-0.01917
0.441667	-0.01766		0.441667	-0.01809		0.441667	-0.02357		0.441667	-0.00767		0.441667	-0.02692		0.441667	-0.01444		0.441667	-0.01957
0.443333	-0.01775		0.443333	-0.01794		0.443333	-0.02302		0.443333	-0.00756		0.443333	-0.0269		0.443333	-0.01422		0.443333	-0.01975
0.445	-0.01813		0.445	-0.01782		0.445	-0.02257		0.445	-0.00768		0.445	-0.02625		0.445	-0.01421		0.445	-0.01963
0.446667	-0.01785		0.446667	-0.01807		0.446667	-0.02263		0.446667	-0.00754		0.446667	-0.02606		0.446667	-0.0139		0.446667	-0.01992
0.448333	-0.01721		0.448333	-0.01865		0.448333	-0.02218		0.448333	-0.00727		0.448333	-0.02632		0.448333	-0.01424		0.448333	-0.01937
0.45	-0.01715		0.45	-0.01915		0.45	-0.02168		0.45	-0.00757		0.45	-0.02632		0.45	-0.01487		0.45	-0.01906
0.451667	-0.01678		0.451667	-0.01909		0.451667	-0.02184		0.451667	-0.00772		0.451667	-0.02676		0.451667	-0.01447		0.451667	-0.01897
0.453333	-0.01705		0.453333	-0.01905		0.453333	-0.02255		0.453333	-0.00764		0.453333	-0.02745		0.453333	-0.01406		0.453333	-0.01854
0.455	-0.01687		0.455	-0.01894		0.455	-0.02273		0.455	-0.00827		0.455	-0.0269		0.455	-0.0142		0.455	-0.01845
0.456667	-0.01792		0.456667	-0.01895		0.456667	-0.02313		0.456667	-0.00899		0.456667	-0.02727		0.456667	-0.01369		0.456667	-0.0182
0.458333	-0.01872		0.458333	-0.01865		0.458333	-0.02333		0.458333	-0.00896		0.458333	-0.02768		0.458333	-0.013		0.458333	-0.01824
0.46	-0.01825		0.46	-0.01878		0.46	-0.02301		0.46	-0.0095		0.46	-0.02759		0.46	-0.01227		0.46	-0.01801
0.461667	-0.01805		0.461667	-0.0188		0.461667	-0.02271		0.461667	-0.00982		0.461667	-0.02758		0.461667	-0.01211		0.461667	-0.01794
0.463333	-0.01807		0.463333	-0.01863		0.463333	-0.02256		0.463333	-0.00936		0.463333	-0.02768		0.463333	-0.01176		0.463333	-0.01816
0.465	-0.01825		0.465	-0.01858		0.465	-0.02266		0.465	-0.00903		0.465	-0.02737		0.465	-0.01214		0.465	-0.01891
0.466667	-0.01795		0.466667	-0.01936		0.466667	-0.02251		0.466667	-0.00928		0.466667	-0.02742		0.466667	-0.01288		0.466667	-0.01915
0.468333	-0.01781		0.468333	-0.01956		0.468333	-0.02235		0.468333	-0.00894		0.468333	-0.02732		0.468333	-0.01255		0.468333	-0.01858
0.47	-0.01807		0.47	-0.01882		0.47	-0.02171		0.47	-0.00842		0.47	-0.02743		0.47	-0.01222		0.47	-0.01812
0.471667	-0.01819		0.471667	-0.01837		0.471667	-0.02208		0.471667	-0.0083		0.471667	-0.02768		0.471667	-0.01209		0.471667	-0.01796
0.473333	-0.01849		0.473333	-0.01852		0.473333	-0.02238		0.473333	-0.008		0.473333	-0.02805		0.473333	-0.01253		0.473333	-0.01804
0.475	-0.01865		0.475	-0.01827		0.475	-0.02273		0.475	-0.0073		0.475	-0.0278		0.475	-0.01309		0.475	-0.01861
0.476667	-0.01864		0.476667	-0.01777		0.476667	-0.02259		0.476667	-0.00692		0.476667	-0.02716		0.476667	-0.01391		0.476667	-0.01884
0.478333	-0.01812		0.478333	-0.01758		0.478333	-0.02328		0.478333	-0.00646		0.478333	-0.02725		0.478333	-0.01407		0.478333	-0.01926
0.48	-0.01878		0.48	-0.01785		0.48	-0.0243		0.48	-0.00621		0.48	-0.02711		0.48	-0.01414		0.48	-0.01872
0.481667	-0.01906		0.481667	-0.01802		0.481667	-0.02465		0.481667	-0.00578		0.481667	-0.02774		0.481667	-0.01437		0.481667	-0.01842
0.483333	-0.01994		0.483333	-0.01807		0.483333	-0.02357		0.483333	-0.00561		0.483333	-0.02748		0.483333	-0.01469		0.483333	-0.01801
0.485	-0.02004		0.485	-0.01855		0.485	-0.02311		0.485	-0.00576		0.485	-0.0278		0.485	-0.01511		0.485	-0.01752
0.486667	-0.0198		0.486667	-0.0194		0.486667	-0.02242		0.486667	-0.00613		0.486667	-0.02783		0.486667	-0.01551		0.486667	-0.01717
0.488333	-0.01987		0.488333	-0.01963		0.488333	-0.02216		0.488333	-0.00653		0.488333	-0.0272		0.488333	-0.01544		0.488333	-0.01758
0.49	-0.01968		0.49	-0.01961		0.49	-0.02308		0.49	-0.00677		0.49	-0.026		0.49	-0.01552		0.49	-0.01753
0.491667	-0.02006		0.491667	-0.02028		0.491667	-0.02293		0.491667	-0.00795		0.491667	-0.02602		0.491667	-0.01481		0.491667	-0.01757
0.493333	-0.02051		0.493333	-0.02033		0.493333	-0.02301		0.493333	-0.00804		0.493333	-0.02621		0.493333	-0.01462		0.493333	-0.01733
0.495	-0.02054		0.495	-0.01985		0.495	-0.0229		0.495	-0.00722		0.495	-0.02544		0.495	-0.0151		0.495	-0.01723
0.496667	-0.0205		0.496667	-0.01958		0.496667	-0.02305		0.496667	-0.00716		0.496667	-0.02546		0.496667	-0.01481		0.496667	-0.01718
0.498333	-0.01996		0.498333	-0.01922		0.498333	-0.02236		0.498333	-0.00741		0.498333	-0.02578		0.498333	-0.01501		0.498333	-0.01724
0.5	-0.01981		0.5	-0.01895		0.5	-0.02233		0.5	-0.00752		0.5	-0.02658		0.5	-0.01485		0.5	-0.01755
0.501667	-0.01941		0.501667	-0.01974		0.501667	-0.02269		0.501667	-0.00832		0.501667	-0.02705		0.501667	-0.01508		0.501667	-0.01837
0.503333	-0.01882		0.503333	-0.01976		0.503333	-0.02299		0.503333	-0.00859		0.503333	-0.02657		0.503333	-0.01545		0.503333	-0.01899
0.505	-0.01861		0.505	-0.01952		0.505	-0.0229		0.505	-0.00893		0.505	-0.02658		0.505	-0.01602		0.505	-0.01885
0.506667	-0.01856		0.506667	-0.01931		0.506667	-0.02237		0.506667	-0.00867		0.506667	-0.02678		0.506667	-0.01645		0.506667	-0.01863
0.508333	-0.01931		0.508333	-0.01978		0.508333	-0.02241		0.508333	-0.00852		0.508333	-0.02643		0.508333	-0.01601		0.508333	-0.01877
0.51	-0.01988		0.51	-0.01942		0.51	-0.02218		0.51	-0.00927		0.51	-0.0268		0.51	-0.01548		0.51	-0.01797
0.511667	-0.01931		0.511667	-0.01895		0.511667	-0.02212		0.511667	-0.00911		0.511667	-0.02696		0.511667	-0.01606		0.511667	-0.01727
0.513333	-0.0184		0.513333	-0.01853		0.513333	-0.02208		0.513333	-0.00906		0.513333	-0.02643		0.513333	-0.0165		0.513333	-0.01763
0.515	-0.01761		0.515	-0.01884		0.515	-0.02225		0.515	-0.00876		0.515	-0.02634		0.515	-0.01705		0.515	-0.01751
0.516667	-0.01775		0.516667	-0.01904		0.516667	-0.02251		0.516667	-0.00882		0.516667	-0.02648		0.516667	-0.01689		0.516667	-0.01774
0.518333	-0.01761		0.518333	-0.01937		0.518333	-0.02303		0.518333	-0.0091		0.518333	-0.02638		0.518333	-0.01673		0.518333	-0.01786
0.52	-0.01675		0.52	-0.01977		0.52	-0.02407		0.52	-0.00945		0.52	-0.02625		0.52	-0.01701		0.52	-0.01771
0.521667	-0.01643		0.521667	-0.01975		0.521667	-0.02459		0.521667	-0.00919		0.521667	-0.02673		0.521667	-0.01639		0.521667	-0.01794
0.523333	-0.0166		0.523333	-0.01997		0.523333	-0.02431		0.523333	-0.00885		0.523333	-0.02653		0.523333	-0.01614		0.523333	-0.01825
0.525	-0.01661		0.525	-0.01943		0.525	-0.02455		0.525	-0.00874		0.525	-0.02668		0.525	-0.01648		0.525	-0.01818
0.526667	-0.01659		0.526667	-0.01891		0.526667	-0.0254		0.526667	-0.00875		0.526667	-0.02694		0.526667	-0.01612		0.526667	-0.01843
0.528333	-0.01608		0.528333	-0.01894		0.528333	-0.02524		0.528333	-0.00906		0.528333	-0.02709		0.528333	-0.01582		0.528333	-0.01885
0.53	-0.01654		0.53	-0.0189		0.53	-0.02443		0.53	-0.00927		0.53	-0.02723		0.53	-0.0157		0.53	-0.01934
0.531667	-0.01741		0.531667	-0.01935		0.531667	-0.02419		0.531667	-0.00993		0.531667	-0.02799		0.531667	-0.01596		0.531667	-0.01983
0.533333	-0.01795		0.533333	-0.01942		0.533333	-0.02457		0.533333	-0.01011		0.533333	-0.02806		0.533333	-0.01634		0.533333	-0.02023
0.535	-0.01814		0.535	-0.01963		0.535	-0.02417		0.535	-0.01024		0.535	-0.02795		0.535	-0.01663		0.535	-0.01995
0.536667	-0.01809		0.536667	-0.01998		0.536667	-0.02415		0.536667	-0.00994		0.536667	-0.02816		0.536667	-0.0166		0.536667	-0.02005
0.538333	-0.0178		0.538333	-0.02067		0.538333	-0.02479		0.538333	-0.00963		0.538333	-0.0283		0.538333	-0.01647		0.538333	-0.01949
0.54	-0.01793		0.54	-0.02029		0.54	-0.02529		0.54	-0.00947		0.54	-0.02841		0.54	-0.01567		0.54	-0.0195
0.541667	-0.01854		0.541667	-0.02055		0.541667	-0.02539		0.541667	-0.00943		0.541667	-0.02824		0.541667	-0.01586		0.541667	-0.01944
0.543333	-0.01857		0.543333	-0.02094		0.543333	-0.02539		0.543333	-0.00915		0.543333	-0.02779		0.543333	-0.01602		0.543333	-0.01902
0.545	-0.01878		0.545	-0.02035		0.545	-0.02488		0.545	-0.00856		0.545	-0.02801		0.545	-0.01603		0.545	-0.01898
0.546667	-0.01985		0.546667	-0.01987		0.546667	-0.02473		0.546667	-0.00873		0.546667	-0.02776		0.546667	-0.01587		0.546667	-0.01857
0.548333	-0.02012		0.548333	-0.01955		0.548333	-0.02429		0.548333	-0.00865		0.548333	-0.02755		0.548333	-0.0158		0.548333	-0.01825
0.55	-0.01972		0.55	-0.01976		0.55	-0.02463		0.55	-0.00895		0.55	-0.02771		0.55	-0.0159		0.55	-0.01835
0.551667	-0.01945		0.551667	-0.01958		0.551667	-0.02446		0.551667	-0.00909		0.551667	-0.02803		0.551667	-0.016		0.551667	-0.01817
0.553333	-0.01981		0.553333	-0.019		0.553333	-0.02437		0.553333	-0.00814		0.553333	-0.02796		0.553333	-0.01524		0.553333	-0.01814
0.555	-0.02001		0.555	-0.0192		0.555	-0.02474		0.555	-0.00816		0.555	-0.02816		0.555	-0.01491		0.555	-0.01832
0.556667	-0.02039		0.556667	-0.02031		0.556667	-0.02504		0.556667	-0.00771		0.556667	-0.02825		0.556667	-0.01414		0.556667	-0.018
0.558333	-0.01996		0.558333	-0.02045		0.558333	-0.02531		0.558333	-0.00757		0.558333	-0.02845		0.558333	-0.01311		0.558333	-0.01831
0.56	-0.01905		0.56	-0.02031		0.56	-0.02465		0.56	-0.00809		0.56	-0.02834		0.56	-0.01295		0.56	-0.01815
0.561667	-0.01859		0.561667	-0.01988		0.561667	-0.02429		0.561667	-0.00818		0.561667	-0.02759		0.561667	-0.0133		0.561667	-0.01811
0.563333	-0.01879		0.563333	-0.01968		0.563333	-0.02458		0.563333	-0.00847		0.563333	-0.02743		0.563333	-0.01358		0.563333	-0.01808
0.565	-0.01919		0.565	-0.01964		0.565	-0.02494		0.565	-0.00898		0.565	-0.02728		0.565	-0.01396		0.565	-0.01837
0.566667	-0.01944		0.566667	-0.02004		0.566667	-0.02513		0.566667	-0.00888		0.566667	-0.02795		0.566667	-0.01455		0.566667	-0.01868
0.568333	-0.02008		0.568333	-0.02057		0.568333	-0.02554		0.568333	-0.00907		0.568333	-0.02791		0.568333	-0.01514		0.568333	-0.01925
0.57	-0.0206		0.57	-0.02101		0.57	-0.02616		0.57	-0.0093		0.57	-0.02784		0.57	-0.01588		0.57	-0.01936
0.571667	-0.02108		0.571667	-0.02182		0.571667	-0.02669		0.571667	-0.00917		0.571667	-0.02749		0.571667	-0.01589		0.571667	-0.01976
0.573333	-0.02094		0.573333	-0.02184		0.573333	-0.02675		0.573333	-0.00912		0.573333	-0.02726		0.573333	-0.01533		0.573333	-0.02013
0.575	-0.02124		0.575	-0.02166		0.575	-0.02702		0.575	-0.00952		0.575	-0.02692		0.575	-0.01553		0.575	-0.02054
0.576667	-0.02175		0.576667	-0.02156		0.576667	-0.02662		0.576667	-0.01013		0.576667	-0.02628		0.576667	-0.01579		0.576667	-0.02041
0.578333	-0.02228		0.578333	-0.02186		0.578333	-0.02616		0.578333	-0.0105		0.578333	-0.0267		0.578333	-0.01604		0.578333	-0.02024
0.58	-0.02229		0.58	-0.02175		0.58	-0.02614		0.58	-0.01008		0.58	-0.02656		0.58	-0.01674		0.58	-0.01931
0.581667	-0.02243		0.581667	-0.02207		0.581667	-0.02593		0.581667	-0.00947		0.581667	-0.02574		0.581667	-0.0167		0.581667	-0.0195
0.583333	-0.02286		0.583333	-0.02182		0.583333	-0.02563		0.583333	-0.00888		0.583333	-0.02535		0.583333	-0.01652		0.583333	-0.01871
0.585	-0.02254		0.585	-0.02137		0.585	-0.0262		0.585	-0.00874		0.585	-0.0254		0.585	-0.01708		0.585	-0.01775
0.586667	-0.02183		0.586667	-0.02118		0.586667	-0.02657		0.586667	-0.00937		0.586667	-0.02608		0.586667	-0.01765		0.586667	-0.01761
0.588333	-0.02163		0.588333	-0.0205		0.588333	-0.02673		0.588333	-0.00953		0.588333	-0.02684		0.588333	-0.01743		0.588333	-0.01817
0.59	-0.02129		0.59	-0.01988		0.59	-0.02675		0.59	-0.00917		0.59	-0.02758		0.59	-0.01754		0.59	-0.01841
0.591667	-0.0205		0.591667	-0.01915		0.591667	-0.0268		0.591667	-0.00904		0.591667	-0.02791		0.591667	-0.01795		0.591667	-0.01864
0.593333	-0.02003		0.593333	-0.01879		0.593333	-0.02643		0.593333	-0.00963		0.593333	-0.02819		0.593333	-0.01793		0.593333	-0.01823
0.595	-0.01998		0.595	-0.01946		0.595	-0.02623		0.595	-0.01004		0.595	-0.02831		0.595	-0.01864		0.595	-0.01819
0.596667	-0.01956		0.596667	-0.01972		0.596667	-0.02656		0.596667	-0.00939		0.596667	-0.02906		0.596667	-0.01913		0.596667	-0.01819
0.598333	-0.01919		0.598333	-0.02006		0.598333	-0.02707		0.598333	-0.00962		0.598333	-0.02951		0.598333	-0.01888		0.598333	-0.01824
0.6	-0.01927		0.6	-0.02018		0.6	-0.02742		0.6	-0.00997		0.6	-0.02951		0.6	-0.01913		0.6	-0.01863
0.601667	-0.01942		0.601667	-0.02001		0.601667	-0.02676		0.601667	-0.01085		0.601667	-0.02923		0.601667	-0.01929		0.601667	-0.01879
0.603333	-0.02003		0.603333	-0.02044		0.603333	-0.02642		0.603333	-0.01166		0.603333	-0.02887		0.603333	-0.01897		0.603333	-0.0193
0.605	-0.02041		0.605	-0.02073		0.605	-0.02652		0.605	-0.01138		0.605	-0.02887		0.605	-0.01809		0.605	-0.01919
0.606667	-0.02105		0.606667	-0.02095		0.606667	-0.02625		0.606667	-0.01107		0.606667	-0.02878		0.606667	-0.01771		0.606667	-0.01978
0.608333	-0.02161		0.608333	-0.0215		0.608333	-0.02606		0.608333	-0.01166		0.608333	-0.02873		0.608333	-0.01734		0.608333	-0.02005
0.61	-0.02151		0.61	-0.02138		0.61	-0.02614		0.61	-0.01202		0.61	-0.02908		0.61	-0.01729		0.61	-0.02009
0.611667	-0.02175		0.611667	-0.02135		0.611667	-0.02569		0.611667	-0.01198		0.611667	-0.02954		0.611667	-0.01713		0.611667	-0.02006
0.613333	-0.02136		0.613333	-0.02114		0.613333	-0.02592		0.613333	-0.01148		0.613333	-0.02951		0.613333	-0.01684		0.613333	-0.02077
0.615	-0.02072		0.615	-0.02091		0.615	-0.02608		0.615	-0.01135		0.615	-0.02913		0.615	-0.01708		0.615	-0.02079
0.616667	-0.02103		0.616667	-0.02139		0.616667	-0.02625		0.616667	-0.01156		0.616667	-0.02903		0.616667	-0.01729		0.616667	-0.02035
0.618333	-0.0209		0.618333	-0.02149		0.618333	-0.02638		0.618333	-0.01195		0.618333	-0.02921		0.618333	-0.01676		0.618333	-0.0208
0.62	-0.02075		0.62	-0.02112		0.62	-0.02623		0.62	-0.01153		0.62	-0.0291		0.62	-0.01626		0.62	-0.02084
0.621667	-0.02041		0.621667	-0.02114		0.621667	-0.02601		0.621667	-0.01189		0.621667	-0.02942		0.621667	-0.01553		0.621667	-0.02089
0.623333	-0.02017		0.623333	-0.02094		0.623333	-0.02595		0.623333	-0.01153		0.623333	-0.02911		0.623333	-0.01527		0.623333	-0.02122
0.625	-0.01999		0.625	-0.02102		0.625	-0.02553		0.625	-0.0111		0.625	-0.02915		0.625	-0.0156		0.625	-0.02167
0.626667	-0.01954		0.626667	-0.02013		0.626667	-0.02543		0.626667	-0.01155		0.626667	-0.02933		0.626667	-0.01618		0.626667	-0.02164
0.628333	-0.01989		0.628333	-0.0205		0.628333	-0.02585		0.628333	-0.01202		0.628333	-0.02912		0.628333	-0.01596		0.628333	-0.02096
0.63	-0.01927		0.63	-0.02178		0.63	-0.02692		0.63	-0.01236		0.63	-0.02929		0.63	-0.01646		0.63	-0.02074
0.631667	-0.01868		0.631667	-0.02141		0.631667	-0.02733		0.631667	-0.01247		0.631667	-0.02956		0.631667	-0.01726		0.631667	-0.02068
0.633333	-0.0192		0.633333	-0.02108		0.633333	-0.02784		0.633333	-0.01248		0.633333	-0.0293		0.633333	-0.01817		0.633333	-0.02044
0.635	-0.01955		0.635	-0.02101		0.635	-0.02723		0.635	-0.01242		0.635	-0.02928		0.635	-0.01886		0.635	-0.02013
0.636667	-0.01994		0.636667	-0.02051		0.636667	-0.02706		0.636667	-0.01205		0.636667	-0.0287		0.636667	-0.01951		0.636667	-0.02035
0.638333	-0.02015		0.638333	-0.02094		0.638333	-0.02685		0.638333	-0.0116		0.638333	-0.02889		0.638333	-0.01977		0.638333	-0.02028
0.64	-0.02023		0.64	-0.02079		0.64	-0.02621		0.64	-0.01139		0.64	-0.02916		0.64	-0.01971		0.64	-0.02077
0.641667	-0.02063		0.641667	-0.02117		0.641667	-0.02589		0.641667	-0.01163		0.641667	-0.02913		0.641667	-0.0184		0.641667	-0.02098
0.643333	-0.02038		0.643333	-0.02116		0.643333	-0.02657		0.643333	-0.01194		0.643333	-0.02947		0.643333	-0.01735		0.643333	-0.02092
0.645	-0.0204		0.645	-0.02176		0.645	-0.02731		0.645	-0.01152		0.645	-0.02963		0.645	-0.01705		0.645	-0.02147
0.646667	-0.02018		0.646667	-0.02179		0.646667	-0.02748		0.646667	-0.01126		0.646667	-0.02917		0.646667	-0.01721		0.646667	-0.02138
0.648333	-0.01976		0.648333	-0.02174		0.648333	-0.0276		0.648333	-0.01095		0.648333	-0.02875		0.648333	-0.01743		0.648333	-0.0213
0.65	-0.01971		0.65	-0.02117		0.65	-0.02796		0.65	-0.01115		0.65	-0.0289		0.65	-0.01807		0.65	-0.02092
0.651667	-0.01995		0.651667	-0.02066		0.651667	-0.02874		0.651667	-0.01122		0.651667	-0.02851		0.651667	-0.01828		0.651667	-0.02096
0.653333	-0.01999		0.653333	-0.02045		0.653333	-0.02876		0.653333	-0.0115		0.653333	-0.02896		0.653333	-0.0174		0.653333	-0.02138
0.655	-0.02015		0.655	-0.02041		0.655	-0.02858		0.655	-0.01216		0.655	-0.02917		0.655	-0.01775		0.655	-0.02104
0.656667	-0.02073		0.656667	-0.02099		0.656667	-0.02928		0.656667	-0.01238		0.656667	-0.02962		0.656667	-0.01802		0.656667	-0.02062
0.658333	-0.02172		0.658333	-0.0215		0.658333	-0.02872		0.658333	-0.01268		0.658333	-0.03013		0.658333	-0.01819		0.658333	-0.02051
0.66	-0.02199		0.66	-0.02165		0.66	-0.02828		0.66	-0.01199		0.66	-0.03011		0.66	-0.01817		0.66	-0.02067
0.661667	-0.02208		0.661667	-0.02197		0.661667	-0.02839		0.661667	-0.01157		0.661667	-0.0298		0.661667	-0.01901		0.661667	-0.02083
0.663333	-0.02225		0.663333	-0.02184		0.663333	-0.02821		0.663333	-0.01138		0.663333	-0.02952		0.663333	-0.01922		0.663333	-0.0206
0.665	-0.02251		0.665	-0.02266		0.665	-0.02772		0.665	-0.01101		0.665	-0.02952		0.665	-0.01903		0.665	-0.02039
0.666667	-0.02267		0.666667	-0.023		0.666667	-0.02713		0.666667	-0.01045		0.666667	-0.02965		0.666667	-0.01925		0.666667	-0.02014
0.668333	-0.02257		0.668333	-0.02342		0.668333	-0.02716		0.668333	-0.00969		0.668333	-0.02937		0.668333	-0.01894		0.668333	-0.01997
0.67	-0.02259		0.67	-0.02322		0.67	-0.02716		0.67	-0.0099		0.67	-0.02905		0.67	-0.01861		0.67	-0.01988
0.671667	-0.02242		0.671667	-0.0229		0.671667	-0.0273		0.671667	-0.01094		0.671667	-0.02922		0.671667	-0.01856		0.671667	-0.0198
0.673333	-0.02248		0.673333	-0.02253		0.673333	-0.02784		0.673333	-0.01175		0.673333	-0.02966		0.673333	-0.01864		0.673333	-0.01994
0.675	-0.02194		0.675	-0.02225		0.675	-0.02851		0.675	-0.01136		0.675	-0.02979		0.675	-0.01887		0.675	-0.0208
0.676667	-0.0217		0.676667	-0.02234		0.676667	-0.0291		0.676667	-0.01077		0.676667	-0.02992		0.676667	-0.0191		0.676667	-0.02176
0.678333	-0.02187		0.678333	-0.02211		0.678333	-0.0289		0.678333	-0.0105		0.678333	-0.03065		0.678333	-0.01938		0.678333	-0.02253
0.68	-0.02168		0.68	-0.02152		0.68	-0.029		0.68	-0.01124		0.68	-0.03093		0.68	-0.02005		0.68	-0.02275
0.681667	-0.02157		0.681667	-0.02104		0.681667	-0.02808		0.681667	-0.01187		0.681667	-0.03091		0.681667	-0.02034		0.681667	-0.0233
0.683333	-0.02184		0.683333	-0.02098		0.683333	-0.02759		0.683333	-0.01174		0.683333	-0.03136		0.683333	-0.02007		0.683333	-0.02275
0.685	-0.02165		0.685	-0.02128		0.685	-0.02766		0.685	-0.01234		0.685	-0.03134		0.685	-0.02038		0.685	-0.02245
0.686667	-0.02135		0.686667	-0.02205		0.686667	-0.02735		0.686667	-0.01254		0.686667	-0.03066		0.686667	-0.02067		0.686667	-0.02229
0.688333	-0.02163		0.688333	-0.02266		0.688333	-0.0268		0.688333	-0.01278		0.688333	-0.03019		0.688333	-0.02054		0.688333	-0.0221
0.69	-0.02111		0.69	-0.02306		0.69	-0.02711		0.69	-0.01364		0.69	-0.02991		0.69	-0.0207		0.69	-0.02113
0.691667	-0.0211		0.691667	-0.02293		0.691667	-0.02733		0.691667	-0.01409		0.691667	-0.02965		0.691667	-0.02105		0.691667	-0.02045
0.693333	-0.02166		0.693333	-0.02326		0.693333	-0.02753		0.693333	-0.01448		0.693333	-0.0295		0.693333	-0.02163		0.693333	-0.0205
0.695	-0.02152		0.695	-0.02374		0.695	-0.02742		0.695	-0.01459		0.695	-0.02937		0.695	-0.02217		0.695	-0.02108
0.696667	-0.02192		0.696667	-0.02388		0.696667	-0.02735		0.696667	-0.01433		0.696667	-0.02949		0.696667	-0.02256		0.696667	-0.02137
0.698333	-0.02244		0.698333	-0.02375		0.698333	-0.02748		0.698333	-0.01407		0.698333	-0.02917		0.698333	-0.02298		0.698333	-0.02169
0.7	-0.02247		0.7	-0.02386		0.7	-0.02674		0.7	-0.01462		0.7	-0.02852		0.7	-0.02334		0.7	-0.02199
0.701667	-0.02219		0.701667	-0.02424		0.701667	-0.02636		0.701667	-0.01449		0.701667	-0.02867		0.701667	-0.02298		0.701667	-0.02259
0.703333	-0.02232		0.703333	-0.02349		0.703333	-0.02627		0.703333	-0.01358		0.703333	-0.02936		0.703333	-0.02282		0.703333	-0.0227
0.705	-0.02208		0.705	-0.02267		0.705	-0.02635		0.705	-0.01258		0.705	-0.02952		0.705	-0.02278		0.705	-0.02251
0.706667	-0.02175		0.706667	-0.02294		0.706667	-0.02612		0.706667	-0.01242		0.706667	-0.02926		0.706667	-0.02222		0.706667	-0.02241
0.708333	-0.02164		0.708333	-0.02408		0.708333	-0.02637		0.708333	-0.01251		0.708333	-0.02909		0.708333	-0.02226		0.708333	-0.02214
0.71	-0.0215		0.71	-0.02404		0.71	-0.02733		0.71	-0.0131		0.71	-0.0288		0.71	-0.02328		0.71	-0.02153
0.711667	-0.02164		0.711667	-0.0242		0.711667	-0.02712		0.711667	-0.01344		0.711667	-0.02894		0.711667	-0.02381		0.711667	-0.02148
0.713333	-0.02135		0.713333	-0.0249		0.713333	-0.02746		0.713333	-0.01363		0.713333	-0.02938		0.713333	-0.02345		0.713333	-0.02152
0.715	-0.02136		0.715	-0.02497		0.715	-0.02777		0.715	-0.01391		0.715	-0.03005		0.715	-0.02276		0.715	-0.02179
0.716667	-0.02166		0.716667	-0.02477		0.716667	-0.02753		0.716667	-0.01403		0.716667	-0.02977		0.716667	-0.02316		0.716667	-0.0222
[truncated: 26,571 more rows]

## Sheet: Supplementary Fig. 4
Supplementary Fig. 4a			Supplementary Fig. 4b			Supplementary Fig. 4c			Supplementary Fig. 4d			Supplementary Fig. 4e			Supplementary Fig. 4f
[truncated: 27,003 more rows]

[truncated: 10 more sheets: Supplementary Fig. 5, Extended Data Fig. 10, Supplementary Fig. 11, Extended Data Fig. 13, Supplementary Fig. 14, Supplementary Fig. 15, Supplementary Fig. S17, Supplementary Fig. 18, Supplementary Fig. 19, Supplementary Fig. 20]
